# Supplementary material for: Effects of short‐term nitrogen addition on the recovery of alpine grassland in the Tianshan Mountains of Xinjiang, China
Source: Ecol Evol. 2024 Oct 8;14(10):e70329. doi: 10.1002/ece3.70329 (PMC11461568; doi:10.1002/ece3.70329)
Supplement: Supplementary file 1 — Data S1. [file ECE3-14-e70329-s001.zip]

Archive with 23 entries (23 files):
- CN.csv
- CP.csv
- diversity.csv
- diversity.xlsx
- mantel-test-duoyangxing-3times.csv
- mantel-test-duoyangxing-times.csv
- mantel-test-lihua-3times.csv
- mantel-test-lihua-times.csv
- NP.csv
- pH.csv
- plant trait.csv
- plant trait.xlsx
- plant trait--total.xlsx
- salt.mg.kg.csv
- SEM--3times.xlsx
- SEM--times.xlsx
- SOC.mg.kg..csv
- Soil physical and chemical properties.csv
- Soil physical and chemical properties.xlsx
- SP.mg.kg..csv
- TN.mg.kg..csv
- TP.mg.kg..csv
- Water.csv
