# Supplementary material for: Effects of short‐term nitrogen addition on the recovery of alpine grassland in the Tianshan Mountains of Xinjiang, China
Source: Ecol Evol. 2024 Oct 8;14(10):e70329. doi: 10.1002/ece3.70329 (PMC11461568; doi:10.1002/ece3.70329)
Supplement: Supplementary file 1 — Data S1. [file ECE3-14-e70329-s001.zip › CN.csv]

	addition	thickness	type	k	v	n	position
1	CK	0-10 cm	3 times	76.51468364875	53.289329295051	26.6446646475255	76.51468364875
2	CK	0-10 cm	times	13.9184494445	15.820936925941	7.9104684629705	13.9184494445
3	CK	10-20 cm	3 times	143.44888594075	215.050455849566	107.525227924783	219.9635695895
4	CK	10-20 cm	times	59.73901811	98.1365416877334	49.0682708438667	73.6574675545
5	LN	0-10 cm	3 times	36.36036020525	33.3160803468257	16.6580401734128	36.36036020525
6	LN	0-10 cm	times	11.42938742	4.35278323403672	2.17639161701836	11.42938742
7	LN	10-20 cm	3 times	45.7817220335	48.124012974414	24.062006487207	82.14208223875
8	LN	10-20 cm	times	23.402173556	26.3347464564918	13.1673732282459	34.831560976
9	MN	0-10 cm	3 times	16.8795899225	2.71905719923033	1.35952859961516	16.8795899225
10	MN	0-10 cm	times	53.03324210075	60.26449162809	30.132245814045	53.03324210075
11	MN	10-20 cm	3 times	35.922332935	20.9169416486843	10.4584708243422	52.8019228575
12	MN	10-20 cm	times	14.83645523375	8.86964208112909	4.43482104056454	67.8696973345
13	N	0-10 cm	3 times	37.11504176	21.3087813590144	10.6543906795072	37.11504176
14	N	0-10 cm	times	34.89025937675	21.5321268865107	10.7660634432554	34.89025937675
15	N	10-20 cm	3 times	24.41985881425	16.2748831184808	8.13744155924038	61.53490057425
16	N	10-20 cm	times	35.19729505175	28.5864993686068	14.2932496843034	70.0875544285
17	SN	0-10 cm	3 times	59.08170700125	90.6074259431504	45.3037129715752	59.08170700125
18	SN	0-10 cm	times	41.2858006475	35.2760530122234	17.6380265061117	41.2858006475
19	SN	10-20 cm	3 times	13.385757085	6.50109766320926	3.25054883160463	72.46746408625
20	SN	10-20 cm	times	26.2693345375	18.0867345792253	9.04336728961267	67.555135185
