# Supplementary material for: Effects of short‐term nitrogen addition on the recovery of alpine grassland in the Tianshan Mountains of Xinjiang, China
Source: Ecol Evol. 2024 Oct 8;14(10):e70329. doi: 10.1002/ece3.70329 (PMC11461568; doi:10.1002/ece3.70329)
Supplement: Supplementary file 1 — Data S1. [file ECE3-14-e70329-s001.zip › CP.csv]

	addition	thickness	type	k	v	n	position
1	CK	0-10 cm	3 times	97.995009355	57.3708836033814	28.6854418016907	97.995009355
2	CK	0-10 cm	times	93.328459405	68.3232285727973	34.1616142863987	93.328459405
3	CK	10-20 cm	3 times	85.7767633125	35.37398449725	17.686992248625	183.7717726675
4	CK	10-20 cm	times	195.5831493825	261.303588970256	130.651794485128	288.9116087875
5	LN	0-10 cm	3 times	92.0292313625	44.1526071176782	22.0763035588391	92.0292313625
6	LN	0-10 cm	times	66.8759253775	23.1569476076214	11.5784738038107	66.8759253775
7	LN	10-20 cm	3 times	104.036570975	58.7371731727416	29.3685865863708	196.0658023375
8	LN	10-20 cm	times	573.19359832	757.790051149113	378.895025574556	640.0695236975
9	MN	0-10 cm	3 times	94.850534675	52.3959190769406	26.1979595384703	94.850534675
10	MN	0-10 cm	times	61.05214256	17.132370208258	8.56618510412899	61.05214256
11	MN	10-20 cm	3 times	96.405057545	65.879389435651	32.9396947178255	191.25559222
12	MN	10-20 cm	times	102.4022640425	57.9828583188297	28.9914291594149	163.4544066025
13	N	0-10 cm	3 times	155.612304325	88.8739388731466	44.4369694365733	155.612304325
14	N	0-10 cm	times	74.148570505	36.774214667688	18.387107333844	74.148570505
15	N	10-20 cm	3 times	158.475917085	153.712025664248	76.8560128321242	314.08822141
16	N	10-20 cm	times	49.9509189075	14.7167778863683	7.35838894318413	124.0994894125
17	SN	0-10 cm	3 times	95.9089045175	43.3664768952781	21.683238447639	95.9089045175
18	SN	0-10 cm	times	69.872559505	27.2755046437423	13.6377523218711	69.872559505
19	SN	10-20 cm	3 times	510.0678183	683.003778108088	341.501889054044	605.9767228175
20	SN	10-20 cm	times	81.9496591075	37.1396757121815	18.5698378560908	151.8222186125
