# Supplementary material for: Effects of short‐term nitrogen addition on the recovery of alpine grassland in the Tianshan Mountains of Xinjiang, China
Source: Ecol Evol. 2024 Oct 8;14(10):e70329. doi: 10.1002/ece3.70329 (PMC11461568; doi:10.1002/ece3.70329)
Supplement: Supplementary file 1 — Data S1. [file ECE3-14-e70329-s001.zip › diversity.csv]

type	addition	Shannon.Wiener	Simpson	Inverse.Simpson	Pielou
3 times	CK	2.196494314	0.873241663	7.889027445	0.883934338	2.008557844	0.847172918	6.620557802	0.909967835
3 times	CK	1.941665669	0.840406513	6.265919858	0.933743811	0.035824545	0.026658791	0.150730142	0.052229344
3 times	CK	1.994710245	0.843720776	6.398803197	0.907831755
3 times	CK	1.901361149	0.83132272	5.928480706	0.914361434
3 times	LN	2.012229566	0.84727996	6.547929139	0.915805142	1.880844025	0.816253149	5.92159199	0.869406739
3 times	LN	2.141887316	0.865264278	7.421936728	0.89323639
3 times	LN	1.464067981	0.712892111	3.483011228	0.752382108
3 times	LN	1.905191235	0.839576247	6.233490866	0.916203316
3 times	MN	2.026912245	0.8323892	5.966202655	0.880276803	1.958098267	0.827811419	5.828563995	0.87010162
3 times	MN	1.885590223	0.823792633	5.675131627	0.858169093
3 times	MN	1.900286972	0.813563213	5.363748296	0.864857872
3 times	MN	2.019603629	0.841500631	6.309173401	0.877102712
3 times	N	1.999852547	0.83123986	5.925569853	0.83400329	1.905681317	0.824743807	5.768091896	0.888156347
3 times	N	1.840826225	0.792264645	4.81381708	0.83779612
3 times	N	1.901862294	0.833750902	6.015070223	0.914602433
3 times	N	1.8801842	0.84171982	6.317910429	0.966223544
3 times	SN	1.962754234	0.837991873	6.17252986	0.893287948	1.9390908	0.825174757	5.753353947	0.864799903
3 times	SN	1.997895379	0.8330831	5.991005102	0.833187088
3 times	SN	1.80815708	0.802235119	5.056509502	0.869539751
3 times	SN	1.987556505	0.827388934	5.793371322	0.863184823
times	CK	2.085379688	0.86433924	7.371328305	0.949097197	1.898383408	0.79905515	5.997286686	0.858099381
times	CK	1.413168816	0.65561412	2.903719514	0.726225112	-0.04635224	-0.051974713	-0.074843947	-0.053655638
times	CK	2.331133896	0.88907368	9.014993015	0.908842075
times	CK	1.763851231	0.78719356	4.699105911	0.848233141
times	LN	1.917804218	0.83714344	6.140372853	0.922268878	1.835938053	0.813778041	5.45681245	0.889620318
times	LN	1.61914166	0.77359248	4.416814424	0.903660166
times	LN	1.899494423	0.81429281	5.384821138	0.864497167
times	LN	1.907311912	0.830083435	5.885241383	0.86805506
times	MN	1.449976622	0.676177558	3.088112093	0.745140582	1.81001674	0.793657655	5.316503199	0.846288116
times	MN	2.027159395	0.85503892	6.898403351	0.880384139
times	MN	1.938013354	0.83492594	6.057886987	0.882027888
times	MN	1.82491759	0.8084882	5.221610366	0.877599853
times	N	1.927204059	0.83712832	6.139802819	0.926789246	1.945294702	0.838864748	6.245076749	0.92259229
times	N	1.984219751	0.85498364	6.895773691	0.954207998
times	N	2.001140481	0.843903831	6.406307119	0.910758282
times	N	1.868614517	0.8194432	5.538423366	0.898613632
times	SN	1.807211631	0.806168806	5.1591283	0.869085086	1.990654712	0.842862697	6.482459544	0.906751724
times	SN	1.991068193	0.84316986	6.376325367	0.906174186
times	SN	2.07432852	0.86140338	7.21518317	0.944067594
times	SN	2.090010505	0.86070874	7.179201337	0.907680029
