# Supplementary material for: Effects of short‐term nitrogen addition on the recovery of alpine grassland in the Tianshan Mountains of Xinjiang, China
Source: Ecol Evol. 2024 Oct 8;14(10):e70329. doi: 10.1002/ece3.70329 (PMC11461568; doi:10.1002/ece3.70329)
Supplement: Supplementary file 1 — Data S1. [file ECE3-14-e70329-s001.zip › diversity.xlsx]

## Sheet: Sheet1
	addition	Shannon.Wiener	Simpson	Inverse.Simpson	Pielou	S
3 tiems	CK_1	2.19649	0.873242	7.88903	0.883934	12
3 tiems	CK_2	1.94167	0.840407	6.26592	0.933744	8
3 tiems	CK_3	1.99471	0.843721	6.3988	0.907832	9
3 tiems	CK_4	1.90136	0.831323	5.92848	0.914361	8
times	CK_5	2.08538	0.864339	7.37133	0.949097	9
times	CK_6	1.41317	0.655614	2.90372	0.726225	7
times	CK_7	2.33113	0.889074	9.01499	0.908842	13
times	CK_8	1.76385	0.787194	4.69911	0.848233	8
3 tiems	HN_1	1.99985	0.83124	5.92557	0.834003	11
3 tiems	HN_2	1.84083	0.792265	4.81382	0.837796	9
3 tiems	HN_3	1.90186	0.833751	6.01507	0.914602	8
3 tiems	HN_4	1.88018	0.84172	6.31791	0.966224	7
times	HN_5	1.9272	0.837128	6.1398	0.926789	8
times	HN_6	1.98422	0.854984	6.89577	0.954208	8
times	HN_7	2.00114	0.843904	6.40631	0.910758	9
times	HN_8	1.86861	0.819443	5.53842	0.898614	8
3 tiems	LN_1	2.01223	0.84728	6.54793	0.915805	9
3 tiems	LN_2	2.14189	0.865264	7.42194	0.893236	11
3 tiems	LN_3	1.46407	0.712892	3.48301	0.752382	7
3 tiems	LN_4	1.90519	0.839576	6.23349	0.916203	8
times	LN_5	1.9178	0.837143	6.14037	0.922269	8
times	LN_6	1.61914	0.773592	4.41681	0.90366	6
times	LN_7	1.89949	0.814293	5.38482	0.864497	9
times	LN_8	1.90731	0.830083	5.88524	0.868055	9
3 tiems	MN_1	2.02691	0.832389	5.9662	0.880277	10
3 tiems	MN_2	1.88559	0.823793	5.67513	0.858169	9
3 tiems	MN_3	1.90029	0.813563	5.36375	0.864858	9
3 tiems	MN_4	2.0196	0.841501	6.30917	0.877103	10
times	MN_5	1.44998	0.676178	3.08811	0.745141	7
times	MN_6	2.02716	0.855039	6.8984	0.880384	10
times	MN_7	1.93801	0.834926	6.05789	0.882028	9
times	MN_8	1.82492	0.808488	5.22161	0.8776	8
3 tiems	SN_1	1.96275	0.837992	6.17253	0.893288	9
3 tiems	SN_2	1.9979	0.833083	5.99101	0.833187	11
3 tiems	SN_3	1.80816	0.802235	5.05651	0.86954	8
3 tiems	SN_4	1.98756	0.827389	5.79337	0.863185	10
times	SN_5	1.80721	0.806169	5.15913	0.869085	8
times	SN_6	1.99107	0.84317	6.37633	0.906174	9
times	SN_7	2.07433	0.861403	7.21518	0.944068	9
times	SN_8	2.09001	0.860709	7.1792	0.90768	10
