# Supplementary material for: Effects of short‐term nitrogen addition on the recovery of alpine grassland in the Tianshan Mountains of Xinjiang, China
Source: Ecol Evol. 2024 Oct 8;14(10):e70329. doi: 10.1002/ece3.70329 (PMC11461568; doi:10.1002/ece3.70329)
Supplement: Supplementary file 1 — Data S1. [file ECE3-14-e70329-s001.zip › mantel-test-duoyangxing-3times.csv]

addition	richness	abundance	Coverage	Ww	Dw	SW	SP	IS	PI
CK	12	98	57	69.38	35.96	2.196494314	0.873241663	7.889027445	0.883934338
CK	8	119	60	48.71	26.18	1.941665669	0.840406513	6.265919858	0.933743811
CK	9	113	55	52.82	29.92	1.994710245	0.843720776	6.398803197	0.907831755
CK	8	105	59	53.3	31.73	1.901361149	0.83132272	5.928480706	0.914361434
LN	9	149	76	100.76	51.41	2.026912245	0.8323892	5.966202655	0.880276803
LN	11	86	60	70.49	37.16	1.885590223	0.823792633	5.675131627	0.858169093
LN	7	99	65	63	35.27	1.900286972	0.813563213	5.363748296	0.864857872
LN	8	95	59	81.78	48.56	2.019603629	0.841500631	6.309173401	0.877102712
MN	9	110	64	96.83	45.49	1.962754234	0.837991873	6.17252986	0.893287948
MN	11	109	50	83.3	45.54	1.997895379	0.8330831	5.991005102	0.833187088
MN	8	108	76	95.8	48.99	1.80815708	0.802235119	5.056509502	0.869539751
MN	10	127	74	79.76	47.86	1.987556505	0.827388934	5.793371322	0.863184823
N	8	114	61	54.99	32.4	1.917804218	0.83714344	6.140372853	0.922268878
N	8	60	46	40.54	26.9	1.61914166	0.77359248	4.416814424	0.903660166
N	9	94	70	73.95	40.04	1.899494423	0.81429281	5.384821138	0.864497167
N	8	75	53	63.26	39.69	1.907311912	0.830083435	5.885241383	0.86805506
SN	7	98	58	64.85	39.98	1.927204059	0.83712832	6.139802819	0.926789246
SN	10	53	56	85.03	51.57	1.984219751	0.85498364	6.895773691	0.954207998
SN	9	97	55	44.74	33.76	2.001140481	0.843903831	6.406307119	0.910758282
SN	8	76	70	87.4	53.51	1.868614517	0.8194432	5.538423366	0.898613632
