# Supplementary material for: Effects of short‐term nitrogen addition on the recovery of alpine grassland in the Tianshan Mountains of Xinjiang, China
Source: Ecol Evol. 2024 Oct 8;14(10):e70329. doi: 10.1002/ece3.70329 (PMC11461568; doi:10.1002/ece3.70329)
Supplement: Supplementary file 1 — Data S1. [file ECE3-14-e70329-s001.zip › mantel-test-duoyangxing-times.csv]

sample	addition	richness	abundance	Coverage	Ww	Dw	SW	SP	IS	PI
1	CK	9	97	51	58.29	32.21	2.085379688	0.86433924	7.371328305	0.949097197
2	CK	7	57	47	56.65	36.35	1.413168816	0.65561412	2.903719514	0.726225112
3	CK	13	91	69	70.62	37.3	2.331133896	0.88907368	9.014993015	0.908842075
4	CK	8	74	64	41.03	26.57	1.763851231	0.78719356	4.699105911	0.848233141
5	LN	8	114	61	54.99	32.4	1.917804218	0.83714344	6.140372853	0.922268878
6	LN	8	60	46	40.54	26.9	1.61914166	0.77359248	4.416814424	0.903660166
7	LN	9	94	70	73.95	40.04	1.899494423	0.81429281	5.384821138	0.864497167
8	LN	8	75	53	63.26	39.69	1.907311912	0.830083435	5.885241383	0.86805506
9	MN	8	71	63	65.24	38.5	1.449976622	0.676177558	3.088112093	0.745140582
10	MN	6	107	66	67.42	38.89	2.027159395	0.85503892	6.898403351	0.880384139
11	MN	9	89	60	52.06	35.09	1.938013354	0.83492594	6.057886987	0.882027888
12	MN	9	127	58	54.47	34.59	1.82491759	0.8084882	5.221610366	0.877599853
13	N	7	98	58	64.85	39.98	1.927204059	0.83712832	6.139802819	0.926789246
14	N	10	53	56	85.03	51.57	1.984219751	0.85498364	6.895773691	0.954207998
15	N	9	97	55	44.74	33.76	2.001140481	0.843903831	6.406307119	0.910758282
16	N	8	76	70	87.4	53.51	1.868614517	0.8194432	5.538423366	0.898613632
17	SN	8	126	70	77.93	45.4	1.807211631	0.806168806	5.1591283	0.869085086
18	SN	9	78	58	66.56	41.7	1.991068193	0.84316986	6.376325367	0.906174186
19	SN	9	88	76	93.42	50.93	2.07432852	0.86140338	7.21518317	0.944067594
20	SN	10	94	66	78.05	43.14	2.090010505	0.86070874	7.179201337	0.907680029
