# Supplementary material for: Effects of short‐term nitrogen addition on the recovery of alpine grassland in the Tianshan Mountains of Xinjiang, China
Source: Ecol Evol. 2024 Oct 8;14(10):e70329. doi: 10.1002/ece3.70329 (PMC11461568; doi:10.1002/ece3.70329)
Supplement: Supplementary file 1 — Data S1. [file ECE3-14-e70329-s001.zip › mantel-test-lihua-3times.csv]

	addition	water	PH	salt	SOC	SP	TN	TP	C:N	C:P	N:P
1	CK	0.135469428	8.17	721.5125	40581.46229	6.077595678	6326.101308	758.2225089	6.414924503	53.521838	0.119856207
2	CK	0.149611477	8.16	786.3913	41603.38383	4.173352593	1705.012403	308.4492819	24.40063413	134.8791723	0.180907354
3	CK	0.20005361	8.16	725.3289	40690.55944	5.049518019	87.9719691	471.4228963	462.5400552	86.31434697	5.358785317
4	CK	0.162193424	8.24	637.5517	34518.28549	4.720571805	429.1187911	504.7145709	80.43992993	68.39169598	1.176165158
5	LN	0.223090423	7.53	825.5094	38245.30516	4.56666933	335.9781742	528.3993736	113.8327073	72.37954297	1.572719344
6	LN	0.133354368	7.86	877.9849	32202.75591	5.403027578	2234.783582	413.545391	14.40978722	77.86994271	0.185049413
7	LN	0.119486604	7.8	756.8142	33813.55932	4.365160073	741.4047949	458.0327665	45.60741926	73.82345062	0.617790402
8	LN	0.152149546	8.18	642.3222	35694.28238	4.330081325	3847.621112	185.8367276	9.276974354	192.0733476	0.048299124
9	MN	0.149499494	8.07	826.4635	33197.30586	4.645423956	556.4700059	763.8593345	59.65695457	43.45997275	1.372687344
10	MN	0.164771958	8.08	739.6404	28969.02227	5.712435672	664.4007528	815.8521141	43.60173004	35.50768793	1.227951821
11	MN	0.137630564	8.13	727.2371	36082.26371	4.56922462	1197.3243	241.2762307	30.13574828	149.5475274	0.201512849
12	MN	0.143802448	8.1	661.4042	43515.76443	5.167708167	4226.924911	276.9851549	10.29489885	157.1050421	0.065528762
13	N	0.141954591	8.19	924.7358	46163.97367	5.3674959	1054.535857	356.2456446	43.77658034	129.5846682	0.33782222
14	N	0.130076484	8.17	655.6796	45654.80769	4.610825103	5358.290679	593.5017448	8.520405187	76.92447089	0.11076326
15	N	0.134302195	8.1	1240.5429	37562.76151	5.563739108	2738.912115	845.3022908	13.71448222	44.43707525	0.308627022
16	N	0.14863216	8.18	653.7714	40533.08824	5.12867897	1279.939681	105.8422752	31.66796751	382.957454	0.082693174
17	SN	0.163485448	8.06	771.1257	39528.43273	5.351804226	1955.726837	154.447418	20.21163282	255.9345649	0.078971876
18	SN	0.15619818	8.11	797.8405	43897.8389	6.661696973	2626.980907	327.9089099	16.71037608	133.8720528	0.124823484
19	SN	0.135952581	8.13	797.8405	41708.67526	4.572485	3697.712151	27.25221415	11.27958953	1530.469232	0.00737002
20	SN	0.132500658	8.16	803.5651	32665.73482	3.933917293	6115.541227	272.2248389	5.34142991	119.9954235	0.044513614
21	CK	0.169575011	7.85	765.4011	38181.81818	4.611943134	497.4830879	857.1258605	76.74998228	44.54633787	1.722924621
22	CK	0.160478171	7.33	774.9421	32978.49034	7.984397468	6359.007265	625.3353628	5.186106725	52.73728675	0.09833852
23	CK	0.166328968	8.05	749.1814	34746.57534	8.265186776	382.6825254	225.1307792	90.79739219	154.3395153	0.588296471
24	CK	0.158158154	8.06	736.7781	37442.81525	7.796373145	280.8381331	266.7686157	133.3252534	140.3568975	0.949901684
25	LN	0.18655381	8.06	640.414	38995.30884	8.700854872	1152.711233	689.3015145	33.82920867	56.57220826	0.597982821
26	LN	0.169211059	8	743.4568	35563.54227	7.834191221	1498.316783	685.5608175	23.73566302	51.87510919	0.457553987
27	LN	0.146154961	7.97	690.0272	47793.97085	6.519220006	575.9371884	347.3655269	82.98469315	137.5898503	0.603130921
28	LN	0.145801375	8.06	655.6796	38504.68183	7.398068155	7871.148406	315.405949	4.891875981	122.0797577	0.040071148
29	MN	0.19724819	8.09	793.07	35667.46126	7.734495274	2105.444322	315.3438026	16.94058631	113.1065871	0.149775418
30	MN	0.174096166	7.84	793.07	40963.47483	5.958143576	2724.583251	742.8146784	15.03476717	55.14629156	0.272634238
31	MN	0.156091489	7.98	711.9715	30517.74858	7.984078564	2056.384524	189.8052109	14.84048738	160.7845666	0.092300447
32	MN	0.152138489	8.13	678.578	30674.38692	7.554640928	1481.674147	609.0454409	20.70251883	50.36469344	0.411052216
33	N	0.181962759	7.64	759.6765	38365.38462	7.898676019	591.4097707	371.6594181	64.87106997	103.2272633	0.628429621
34	N	0.150295766	7.75	812.152	37352.18762	7.910520054	1858.67902	129.6033762	20.09609363	288.2038163	0.069728756
35	N	0.150535596	7.97	676.6698	50541.04478	8.393525	2442.818862	406.6119045	20.68964079	124.2979957	0.166451926
36	N	0.169415174	8.6	735.824	40039.94544	10.22884161	935.4392496	375.1863958	42.80336265	106.720142	0.401080451
37	SN	0.214611971	7.96	859.857	33747.81256	9.866415343	7670.29403	288.6304024	4.399806895	116.9239702	0.03762964
38	SN	0.171787522	7.67	820.7389	37468.53147	9.186662801	1659.679832	538.0637864	22.57575874	69.63585436	0.32419734
39	SN	0.154291425	8.06	789.2536	37009.37317	9.34873794	2497.559524	723.9190604	14.81821467	51.12363411	0.289850574
40	SN	0.165840678	8.06	973.3949	35034.14634	9.069212232	180.0935458	240.0385611	194.5330477	145.9521594	1.332854878
