# Supplementary material for: Effects of short‐term nitrogen addition on the recovery of alpine grassland in the Tianshan Mountains of Xinjiang, China
Source: Ecol Evol. 2024 Oct 8;14(10):e70329. doi: 10.1002/ece3.70329 (PMC11461568; doi:10.1002/ece3.70329)
Supplement: Supplementary file 1 — Data S1. [file ECE3-14-e70329-s001.zip › mantel-test-lihua-times.csv]

	addition	water	PH	salt	SOC	SP	TN	TP	C:N	C:P	N:P
1	CK	0.16186448	8.14	639.4599	31049.05437	5.446437855	150.171676	419.9113387	206.757061	73.94192895	2.796208645
2	CK	0.131517009	8.11	740.5945	34789.76942	55.8228696	4048.053515	530.9943691	8.594197012	65.51815132	0.131172764
3	CK	0.152546882	8.14	623.2402	30704.57725	7.039395273	1748.086866	52.2742016	17.56467476	587.375346	0.029903664
4	CK	0.143540383	8.04	628.9648	30143.14115	4.85014994	4990.470885	543.1473437	6.040139668	55.49717126	0.108836893
5	LN	0.136464932	8.12	777.8044	29170.12448	4.571387867	464.296179	17.54344588	62.82654435	1662.736311	0.037785032
6	LN	0.161383985	7.87	826.4635	26552.44338	4.449320544	2162.283386	589.8239646	12.27981659	45.017573	0.27277829
7	LN	0.146316004	8.19	655.6796	26767.9558	4.412216068	3250.665411	382.8671952	8.234608124	69.91446678	0.117781176
8	LN	0.11058503	8	982.9359	27833.56259	6.405076015	2710.781809	54.03462645	10.26772516	515.1060425	0.019933226
9	MN	0.156303884	8.22	611.791	41660.7565	5.725351901	1661.569054	447.564173	25.0731418	93.08331411	0.269362367
10	MN	0.140869025	7.96	774.9421	37685.95041	4.884071574	4663.44997	402.2716872	8.081131063	93.68283081	0.086260535
11	MN	0.137930847	8.05	776.8503	30481.88051	4.0150026	1571.099224	733.3939077	19.40162661	41.56276755	0.466803049
12	MN	0.13129368	8.18	775.8962	31117.17684	4.088381519	4582.84783	171.6524281	6.789921462	181.2801437	0.037455406
13	N	0.14961878	8.13	664.2665	26970.17893	4.719801101	405.9006583	543.8406231	66.44527023	49.59206389	1.33983676
14	N	0.143144756	8.13	620.3779	38281.03138	6.044166167	731.3922156	540.1805045	52.33994916	70.86711028	0.738564744
15	N	0.131272677	7.76	718.6502	28049.20914	4.170850983	3217.295888	718.7134882	8.718255987	39.02696916	0.223390547
16	N	0.119247539	8.11	718.6502	25869.56522	5.441135056	1947.172962	641.6455507	13.28570483	40.3175323	0.329526736
17	SN	0.124225691	8.12	854.1324	30900.29042	4.094267376	1555.019798	610.9113521	19.8713164	50.58064531	0.392864035
18	SN	0.145137387	7.75	642.3222	32177.41935	6.441338772	1984.337854	245.7304773	16.21569598	130.9459848	0.123835
19	SN	0.126993387	8.16	632.7812	32270.36395	5.963630819	2051.14954	577.8698254	15.73281875	55.84365636	0.281729739
20	SN	0.125439471	8.23	662.3583	30906.27421	6.16498	580.3177042	341.7763812	53.25750702	90.42834996	0.588947018
21	CK	0.153733512	8.01	630.873	26403.26975	10.14122675	3157.96931	428.3638977	8.360837983	61.63747668	0.135645364
22	CK	0.121918399	8.08	727.2371	27511.82033	10.93865472	5235.700697	578.7935858	5.254658722	47.53304288	0.110547493
23	CK	0.173227325	7.77	769.2175	30896.88296	9.737078438	823.4985045	446.3556655	37.5190517	69.22032216	0.54202365
24	CK	0.153712809	8.05	624.1943	29449.43148	7.511148851	6487.731574	151.0823869	4.539249373	194.9229959	0.023287398
25	LN	0.151634776	7.96	781.6208	32140.39125	8.112255098	4713.912978	433.0902154	6.818197834	74.21176954	0.091874886
26	LN	0.14205189	8.15	756.8142	32865.93448	8.233129049	3565.615913	348.8446274	9.217463486	94.21367537	0.097835728
27	LN	0.154698871	7.83	868.4439	32113.47377	11.06039517	1915.461393	815.4872523	16.76539861	39.37949205	0.425739331
28	LN	0.098783157	7.8	733.9158	31709.63365	9.733189208	2454.973005	531.1606344	12.91648975	59.69876455	0.21636109
29	MN	0.147452929	7.97	658.5419	24296.34641	9.343115305	5684.497024	460.1954446	4.274141813	52.79571256	0.080956229
30	MN	0.14350407	8.17	632.7812	30781.09932	5.564995204	227.0344793	390.0884116	135.5789632	78.90800754	1.718190174
31	MN	0.142876456	8.06	825.5094	29917.12707	7.273340394	499.0718563	420.1232815	59.94553028	71.21035274	0.841809203
32	MN	0.140952158	7.89	786.3913	23993.49369	5.993064703	1945.260718	581.0336777	12.33433311	41.2944974	0.29869193
33	N	0.145318193	8.04	611.791	27050.84746	9.249126781	790.8187425	212.5731999	34.20612841	127.2542704	0.268801419
34	N	0.136059304	8.02	638.5058	26413.5514	7.789518643	451.2567164	543.4363492	58.53331472	48.60468285	1.204273154
35	N	0.12455767	7.94	746.3191	27800.78508	6.641812982	4237.737929	553.1847022	6.560288897	50.25588194	0.130537733
36	N	0.136059794	7.93	836.9586	25036.85259	9.265868653	621.858936	355.2362244	40.26130548	70.47944683	0.571248886
37	SN	0.138067875	8	759.6765	25109.14454	8.390899276	641.4706756	628.872739	39.14309024	39.9272269	0.980360853
38	SN	0.196055121	7.92	628.9648	36477.85108	9.586461166	1615.183363	345.743619	22.58434053	105.5054933	0.214058433
39	SN	0.122834497	8	636.5976	32813.785	8.265864846	358.7487557	455.8012884	91.46731377	71.99142661	1.270530646
40	SN	0.114155362	7.86	634.6894	26783.81046	9.429592816	2241.612294	431.5369301	11.94845805	62.06609121	0.19251185
