# Supplementary material for: Effects of short‐term nitrogen addition on the recovery of alpine grassland in the Tianshan Mountains of Xinjiang, China
Source: Ecol Evol. 2024 Oct 8;14(10):e70329. doi: 10.1002/ece3.70329 (PMC11461568; doi:10.1002/ece3.70329)
Supplement: Supplementary file 1 — Data S1. [file ECE3-14-e70329-s001.zip › NP.csv]

	addition	thickness	type	k	v	n	position
1	CK	0-10 cm	3 times	0.839865324	0.684361164734522	0.342180582367261	0.839865324
2	CK	0-10 cm	times	0.20287597625	0.231169278589412	0.115584639294706	0.20287597625
3	CK	10-20 cm	3 times	1.708928509	2.4809467909237	1.24047339546185	2.548793833
4	CK	10-20 cm	times	0.7665304915	1.35381594036877	0.676907970184385	0.96940646775
5	LN	0-10 cm	3 times	0.42468471925	0.265130953141559	0.13256547657078	0.42468471925
6	LN	0-10 cm	times	0.20795275875	0.156099886920924	0.078049943460462	0.20795275875
7	LN	10-20 cm	3 times	0.60596457075	0.688698037945271	0.344349018972635	1.03064929
8	LN	10-20 cm	times	0.112069431	0.115278233849847	0.0576391169249236	0.32002218975
9	MN	0-10 cm	3 times	0.23144057975	0.141405365930436	0.0707026829652179	0.23144057975
10	MN	0-10 cm	times	0.734911884	0.729431074963896	0.364715537481948	0.734911884
11	MN	10-20 cm	3 times	0.716920194	0.678512934727199	0.3392564673636	0.94836077375
12	MN	10-20 cm	times	0.21497033925	0.195325345359659	0.0976626726798293	0.94988222325
13	N	0-10 cm	3 times	0.3164226885	0.250242807833187	0.125121403916593	0.3164226885
14	N	0-10 cm	times	0.543715298	0.477279834296271	0.238639917148135	0.543715298
15	N	10-20 cm	3 times	0.209976419	0.131808909261456	0.0659044546307282	0.5263991075
16	N	10-20 cm	times	0.65782969675	0.506021076982	0.253010538491	1.20154499475
17	SN	0-10 cm	3 times	0.496133108	0.572259598058775	0.286129799029387	0.496133108
18	SN	0-10 cm	times	0.6643654455	0.545500250214195	0.272750125107098	0.6643654455
19	SN	10-20 cm	3 times	0.0639197485	0.0500343261830849	0.0250171630915425	0.5600528565
20	SN	10-20 cm	times	0.346843948	0.19553737580718	0.0977686879035899	1.0112093935
