# Supplementary material for: Effects of short‐term nitrogen addition on the recovery of alpine grassland in the Tianshan Mountains of Xinjiang, China
Source: Ecol Evol. 2024 Oct 8;14(10):e70329. doi: 10.1002/ece3.70329 (PMC11461568; doi:10.1002/ece3.70329)
Supplement: Supplementary file 1 — Data S1. [file ECE3-14-e70329-s001.zip › pH.csv]

	addition	thickness	type	m1	s1	position
1	CK	(0-10)	3 times	7.8225	0.342283995146331	7.8225
2	CK	(0-10)	times	7.9775	0.141273965518539	7.9775
3	CK	(10-20)	3 times	8.1825	0.0386221007541883	16.005
4	CK	(10-20)	times	8.1075	0.0471699056602837	16.085
5	LN	(0-10)	3 times	8.0225	0.0450000000000004	8.0225
6	LN	(0-10)	times	7.935	0.159269164205337	7.935
7	LN	(10-20)	3 times	7.8425	0.26688012290165	15.865
8	LN	(10-20)	times	8.045	0.140593978059754	15.98
9	MN	(0-10)	3 times	8.01	0.129871731591855	8.01
10	MN	(0-10)	times	8.0225	0.120381338531629	8.0225
11	MN	(10-20)	3 times	8.095	0.0264575131106461	16.105
12	MN	(10-20)	times	8.1025	0.119547758936195	16.125
13	N	(0-10)	3 times	7.99	0.429185274677499	7.99
14	N	(0-10)	times	7.9825	0.0556027577253739	7.9825
15	N	(10-20)	3 times	8.16	0.0408248290463863	16.15
16	N	(10-20)	times	8.0325	0.181911150473705	16.015
17	SN	(0-10)	3 times	7.9375	0.184458667456967	7.9375
18	SN	(0-10)	times	7.945	0.0680685928555403	7.945
19	SN	(10-20)	3 times	8.115	0.0420317340430616	16.0525
20	SN	(10-20)	times	8.065	0.214864298259778	16.01
