# Supplementary material for: Effects of short‐term nitrogen addition on the recovery of alpine grassland in the Tianshan Mountains of Xinjiang, China
Source: Ecol Evol. 2024 Oct 8;14(10):e70329. doi: 10.1002/ece3.70329 (PMC11461568; doi:10.1002/ece3.70329)
Supplement: Supplementary file 1 — Data S1. [file ECE3-14-e70329-s001.zip › plant trait.xlsx]

## Sheet: Sheet1
times	addition	richness	abundance	Coverage	Ww	Dw
3times	CK	12	98	57	69.38	35.96
3times	CK	8	119	60	48.71	26.18
3times	CK	9	113	55	52.82	29.92
3times	CK	8	105	59	53.3	31.73
1times	CK	9	97	51	58.29	32.21
1times	CK	7	57	47	56.65	36.35
1times	CK	13	91	69	70.62	37.3
1times	CK	8	74	64	41.03	26.57
3times	LN	11	149	61	55.55	32.63
3times	LN	9	124	62	56.74	31.72
3times	LN	8	126	47	41.83	23.6
3times	LN	7	112	59	60.74	35.18
1times	LN	8	114	61	54.99	32.4
1times	LN	8	60	46	40.54	26.9
1times	LN	9	94	70	73.95	40.04
1times	LN	8	75	53	63.26	39.69
3times	MN	9	149	76	100.76	51.41
3times	MN	11	86	60	70.49	37.16
3times	MN	7	99	65	63	35.27
3times	MN	8	95	59	81.78	48.56
1times	MN	8	71	63	65.24	38.5
1times	MN	6	107	66	67.42	38.89
1times	MN	9	89	60	52.06	35.09
1times	MN	9	127	58	54.47	34.59
3times	N	10	173	70	82.15	40.92
3times	N	9	80	74	91.21	41.78
3times	N	9	133	75	86.21	42.9
3times	N	10	84	55	63.3	69.5
1times	N	7	98	58	64.85	39.98
1times	N	10	53	56	85.03	51.57
1times	N	9	97	55	44.74	33.76
1times	N	8	76	70	87.4	53.51
3times	SN	9	110	64	96.83	45.49
3times	SN	11	109	50	83.3	45.54
3times	SN	8	108	76	95.8	48.99
3times	SN	10	127	74	79.76	47.86
1times	SN	8	126	70	77.93	45.4
1times	SN	9	78	58	66.56	41.7
1times	SN	9	88	76	93.42	50.93
1times	SN	10	94	66	78.05	43.14
