# Supplementary material for: Effects of short‐term nitrogen addition on the recovery of alpine grassland in the Tianshan Mountains of Xinjiang, China
Source: Ecol Evol. 2024 Oct 8;14(10):e70329. doi: 10.1002/ece3.70329 (PMC11461568; doi:10.1002/ece3.70329)
Supplement: Supplementary file 1 — Data S1. [file ECE3-14-e70329-s001.zip › plant trait--total.xlsx]

## Sheet: Sheet1
		species	height	abundance	Coverage	wet weight	dry weight						IV		IV
三次施肥	CK	1	8.24	13	13	13.42	7.62	0.132653	0.22807	0.193428	18.4717	98	18.4717	20.5862	物种 species	物种缩写 Species Abbreviations	三次施肥 Three applications of fertilizer					一次施肥 One applications of fertilizer
	CK	2	10.86	9	3	4.77	3.05	0.0918367	0.0526316	0.0687518	7.10734	57	7.10734	5.39751			CK	LN	MN	HN	SN	CK	LN	MN	HN	SN
	CK	3	6.58	2	1	0.11	0.03	0.0204082	0.0175439	0.00158547	1.31792	69.38	1.31792	4.97812	溚草 Koeleria cristata (L.) Pers.	Kc	20.5862	11.3975	13.6714	14.9562	15.0212	16.9084	13.8197	10.8183	6.96143	11.1605
	CK	4	22.1	12	4	9.31	4.71	0.122449	0.0701754	0.134189	10.8938		10.8938	2.72344	莓叶委陵菜 Potentilla fragarioides L.	Pf	5.39751	6.21164	11.9303	6.228	5.59337	4.98107	6.98871	11.6352	9.13823	9.33053
	CK	5	4.36	18	5	3.54	2.17	0.183673	0.0877193	0.0510233	10.7472		10.7472	17.9953	细果苔草 Carex stenocarpa Thunb ex V. Krecz	Ct	4.97812	3.9673	3.31548	5.18221	3.22388	4.21793	3.8368	2.32475	2.19625	2.95182
	CK	6	0	0	0	0	0	0	0	0	0		0	0	天山赖草 Leymus tianshanicus (Drob.) Tzvel.	Lt	2.72344	3.64554	6.98581	2.45605	8.44157	0.79547	0	0	0	0
	CK	7	6.28	7	7	8.62	3.78	0.0714286	0.122807	0.124243	10.616		10.616	11.156	二裂委陵菜 Potentilla bifurca Linn.	Pb	17.9953	18.6238	12.8355	20.0231	18.6251	12.002	15.99	15.7712	17.8388	14.2765
	CK	8	0	0	0	0	0	0	0	0	0		0	1.25988	轮叶委陵菜 Potentilla verticillaris Steph. ex Willd.	Pv	0	0	0.263685	0.425861	0.261608	1.5281	0	0.244933	0	0
	CK	9	6.22	7	5	1.39	0.89	0.0714286	0.0877193	0.0200346	5.97275		5.97275	6.84043	斜茎黄耆 Astragalus adsurgens (Fisch.) Bunge.	Aa	11.156	14.055	9.35156	9.8618	10.1775	14.0617	6.29441	9.61741	11.4346	10.1611
	CK	10	14.48	8	11	19.6	8.64	0.0816327	0.192982	0.282502	18.5706		18.5706	18.1426	小花棘豆 Oxytropis glabra DC.	Og	1.25988	0	0.364488	0.518804	0.463207	4.58988	0.96894	2.41988	2.01633	4.08687
	CK	11	12.76	15	5	7.89	4.76	0.153061	0.0877193	0.113722	11.8167		11.8167	9.79898	冰草 Agropyron cristatum (Linn.) Gaertn.	Ac	6.84043	5.78705	5.90393	4.15509	10.7571	3.86912	8.46043	20.7617	11.4286	8.55321
	CK	12	0	0	0	0	0	0	0	0	0		0	0	羊茅 Festuca ovina L.	Fo	18.1426	14.7787	24.8173	24.3788	22.0757	9.04658	21.8485	7.50474	19.7718	16.4067
	CK	13	0	0	0	0	0	0	0	0	0		0	0	草地早熟禾 Poa pratensis L.	Pp	9.79898	20.0533	7.68415	11.3784	5.09864	10.5569	14.4416	18.4023	14.4246	16.3228
	CK	14	0	1	1	0.25	0.1	0.0102041	0.0175439	0.00360334	1.04504		1.04504	0.261261	防风 Saposhnikovia divaricata (Trucz.) Schischk.	Sd	0	0	0	0	0	0.569126	0	0	0	0
	CK	15	0	0	0	0	0	0	0	0	0		0	0	紫花针茅 StiPp purpurea Griseb.	Sp	0.261261	0	2.6039	0	0	13.6286	6.76421	0	4.78935	6.43243
	CK	16	0	2	1	0.22	0.13	0.0204082	0.0175439	0.00317094	1.37077		1.37077	0.342691	垂穗披碱草 Elymus nutans Griseb.	Em	0	0	0	0	0	2.96786	0	0	0	0
	CK	17	0	4	1	0.26	0.08	0.0408163	0.0175439	0.00374748	2.07026		2.07026	0.517564	多裂委陵菜 Potentilla multifida L.	Pm	0.342691	0.707064	0	0.200693	0	0	0.586687	0.499568	0	0.317414
	CK	18	0	0	0	0	0	0	0	0	0		0	0	繁缕 Stellaria media (L.) Cyr.	Sm	0.517564	0.773027	0	0	0	0	0	0	0	0
	CK	1	9.36	9	10	8.19	4.87	0.0756303	0.166667	0.168138	13.6812	119	13.6812		秦艽 Gentiana macrophylla Pall. var.	Gm	0	0	0.27	0.24	0.26	0.28	0	0	0	0
	CK	2	6.74	4	2	2.63	1.11	0.0336134	0.0333333	0.053993	4.03133	60	4.03133
	CK	3	5.96	14	2	1.11	0.43	0.117647	0.0333333	0.0227879	5.79228	48.71	5.79228
	CK	4	0	0	0	0	0	0	0	0	0		0			times	addition	richness	abundance	Coverage	Ww	Dw
	CK	5	3.9	39	8	7.1	3.59	0.327731	0.133333	0.145761	20.2275		20.2275			3times	CK	12	98	57	69.38	35.96	9.25	108.75	57.75	56.0525	30.9475
	CK	6	0	0	0	0	0	0	0	0	0		0			3times	CK	8	119	60	48.71	26.18
	CK	7	8.84	5	5	7.71	2.97	0.0420168	0.0833333	0.158284	9.45446		9.45446			3times	CK	9	113	55	52.82	29.92
	CK	8	0	0	0	0	0	0	0	0	0		0			3times	CK	8	105	59	53.3	31.73
	CK	9	7.74	19	10	3.94	2.04	0.159664	0.166667	0.0808869	13.5739		13.5739			1times	CK	9	97	51	58.29	32.21	9.25	79.75	57.75	56.6475	33.1075
	CK	10	15.3	15	18	15.02	9.34	0.12605	0.3	0.308356	24.4802		24.4802			1times	CK	7	57	47	56.65	36.35
	CK	11	11.08	14	5	3.01	1.83	0.117647	0.0833333	0.0617943	8.75916		8.75916			1times	CK	13	91	69	70.62	37.3
	CK	12	0					0	0	0	0		0			1times	CK	8	74	64	41.03	26.57
	CK	13	0	0	0	0	0	0	0	0	0		0			3times	LN	11	149	61	55.55	32.63	8.75	127.75	57.25	53.715	30.7825		-0.0540541
	CK	14	0	0	0	0	0	0	0	0	0		0			3times	LN	9	124	62	56.74	31.72
	CK	15	0	0	0	0	0	0	0	0	0		0			3times	LN	8	126	47	41.83	23.6
	CK	16	0	0	0	0	0	0	0	0	0		0			3times	LN	7	112	59	60.74	35.18
	CK	17	0	0	0	0	0	0	0	0	0		0			1times	LN	8	114	61	54.99	32.4	8.25	85.75	57.5	58.185	34.7575
	CK	18	0	0	0	0	0	0	0	0	0		0			1times	LN	8	60	46	40.54	26.9
	CK	1	7.2	21	15	14.56	8.16	0.185841	0.272727	0.275653	24.474	113	24.474			1times	LN	9	94	70	73.95	40.04
	CK	2	8.74	9	3	4.63	2.62	0.079646	0.0545455	0.0876562	7.39492	55	7.39492			1times	LN	8	75	53	63.26	39.69
	CK	3	6.26	7	2	0.75	0.51	0.0619469	0.0363636	0.0141992	3.75032	52.82	3.75032			3times	MN	9	149	76	100.76	51.41	8.75	107.25	65	79.0075	43.1		0.125541
	CK	4	0	0	0	0	0	0	0	0	0		0			3times	MN	11	86	60	70.49	37.16
	CK	5	4.7	34	8	9.21	5.12	0.300885	0.145455	0.174366	20.6902		20.6902			3times	MN	7	99	65	63	35.27
	CK	6	0	0	0	0	0	0	0	0	0		0			3times	MN	8	95	59	81.78	48.56
	CK	7	6.8	8	8	6.87	3.18	0.0707965	0.145455	0.130064	11.5438		11.5438			1times	MN	8	71	63	65.24	38.5	8	98.5	61.75	59.7975	36.7675
	CK	8	0	2	2	5.13	2.14	0.0176991	0.0363636	0.0971223	5.0395		5.0395			1times	MN	6	107	66	67.42	38.89
	CK	9	7.22	4	2	0.29	0.19	0.0353982	0.0363636	0.00549034	2.57507		2.57507			1times	MN	9	89	60	52.06	35.09
	CK	10	12.2	5	10	8.54	4.71	0.0442478	0.181818	0.161681	12.9249		12.9249			1times	MN	9	127	58	54.47	34.59
	CK	11	9.68	23	5	2.84	3.29	0.20354	0.0909091	0.0537675	11.6072		11.6072			3times	N	10	173	70	82.15	40.92	9.5	117.5	68.5	80.7175	48.775		0.186147
	CK	12	0					0	0	0	0		0			3times	N	9	80	74	91.21	41.78
	CK	13	0	0	0	0	0	0	0	0	0		0			3times	N	9	133	75	86.21	42.9
	CK	14	0	0	0	0	0	0	0	0	0		0			3times	N	10	84	55	63.3	69.5
	CK	15	0	0	0	0	0	0	0	0	0		0			1times	N	7	98	58	64.85	39.98	8.5	81	59.75	70.505	44.705
	CK	16	0	0	0	0	0	0	0	0	0		0			1times	N	10	53	56	85.03	51.57
	CK	17	0	0	0	0	0	0	0	0	0		0			1times	N	9	97	55	44.74	33.76
	CK	18	0	0	0	0	0	0	0	0	0		0			1times	N	8	76	70	87.4	53.51
	CK	1	9.48	23	20	11.38	7.29	0.219048	0.338983	0.213508	25.718	105	25.718			3times	SN	9	110	64	96.83	45.49	9.5	113.5	66	88.9225	46.97		0.142857
	CK	2	7.5	4	2	1.05	0.72	0.0380952	0.0338983	0.0196998	3.05645	59	3.05645			3times	SN	11	109	50	83.3	45.54
	CK	3	5.16	18	5	0.82	0.64	0.171429	0.0847458	0.0153846	9.05196	53.3	9.05196			3times	SN	8	108	76	95.8	48.99
	CK	4	0	0	0	0	0	0	0	0	0		0			3times	SN	10	127	74	79.76	47.86
	CK	5	3.78	30	8	10.03	6.13	0.285714	0.135593	0.18818	20.3163		20.3163			1times	SN	8	126	70	77.93	45.4	9	96.5	67.5	78.99	45.2925		0.168831
	CK	6	0	0	0	0	0	0	0	0	0		0			1times	SN	9	78	58	66.56	41.7
	CK	7	8.08	6	8	10.53	4.84	0.0571429	0.135593	0.197561	13.0099		13.0099			1times	SN	9	88	76	93.42	50.93
	CK	8	0	0	0	0	0	0	0	0	0		0			1times	SN	10	94	66	78.05	43.14
	CK	9	8	9	3	1.1	0.9	0.0857143	0.0508475	0.0206379	5.23999		5.23999
	CK	10	15.88	8	10	13.44	7.94	0.0761905	0.169492	0.252158	16.5947		16.5947
	CK	11	14.84	7	3	4.95	3.27	0.0666667	0.0508475	0.0928705	7.01282		7.01282
	CK	12	0					0	0	0	0		0
	CK	13	0	0	0	0	0	0	0	0	0		0
	CK	14	0	0	0	0	0	0	0	0	0		0
	CK	15	0	0	0	0	0	0	0	0	0		0
	CK	16	0	0	0	0	0	0	0	0	0		0
	CK	17	0	0	0	0	0	0	0	0	0		0
	CK	18	0	0	0	0	0	0	0	0	0		0
一次施肥	CK1	1	9.46	22	10	9.13	4.96	0.226804	0.196078	0.156631	19.3171	97	19.3171	16.9084
	CK1	2	8.74	3	3	1.73	1.22	0.0309278	0.0588235	0.0296792	3.98102	51	3.98102	4.98107
	CK1	3	8.28	11	3	0.62	0.46	0.113402	0.0588235	0.0106365	6.0954	58.29	6.0954	4.21793
	CK1	4	0	0	0	0	0	0	0	0	0		0	0.79547
	CK1	5	4.72	9	3	4.51	3.14	0.0927835	0.0588235	0.0773718	7.63263		7.63263	12.002
	CK1	6	0	0	0	0	0	0	0	0	0		0	1.5281
	CK1	7	6.9	10	10	15.31	7.15	0.103093	0.196078	0.262652	18.7274		18.7274	14.0617
	CK1	8	0	6	8	12.68	6.33	0.0618557	0.156863	0.217533	14.5417		14.5417	4.58988
	CK1	9	12.32	10	4	1.21	0.8	0.103093	0.0784314	0.0207583	6.74275		6.74275	3.86912
	CK1	10	10.12	10	5	7.21	4.67	0.103093	0.0980392	0.123692	10.8275		10.8275	9.04658
	CK1	11	12.74	16	5	5.89	3.48	0.164948	0.0980392	0.101046	12.1345		12.1345	10.5569
	CK1	12	0					0	0	0	0		0	0.569126
	CK1	13	0	0	0	0	0	0	0	0	0		0	0
	CK1	14	0	0	0	0	0	0	0	0	0		0	13.6286
	CK1	15	0	0	0	0	0	0	0	0	0		0	2.96786
	CK1	16	0	0	0	0	0	0	0	0	0		0	0
	CK1	17	0	0	0	0	0	0	0	0	0		0	0
	CK1	18	0	0	0	0	0	0	0	0	0		0	0.277249
	CK1	1	9.36	8	4	2.47	1.78	0.140351	0.0851064	0.0436011	8.96861	57	8.96861
	CK1	2	0	0	0	0	0	0	0	0	0	47	0
	CK1	3	6.76	1	1	0.26	0.13	0.0175439	0.0212766	0.00458959	1.447	56.65	1.447
	CK1	4	0	0	0	0	0	0	0	0	0		0
	CK1	5	4.5	16	4	3.82	2.67	0.280702	0.0851064	0.0674316	14.4413		14.4413
	CK1	6	0	0	0	0	0	0	0	0	0		0
	CK1	7	0	0	0	0	0	0	0	0	0		0
	CK1	8	0	2	2	2.09	1.39	0.0350877	0.0425532	0.0368932	3.8178		3.8178
	CK1	9	10.48	2	3	2.6	1.81	0.0350877	0.0638298	0.0458959	4.82711		4.82711
	CK1	10	0	0	0	0	0	0	0	0	0		0
	CK1	11	13.4	13	3	3.83	2.56	0.22807	0.0638298	0.0676081	11.9836		11.9836
	CK1	12	0	0	0	0	0	0	0	0	0		0
	CK1	13	0	0	0	0	0	0	0	0	0		0
	CK1	14	13.76	15	30	41.58	26.01	0.263158	0.638298	0.733981	54.5145		54.5145
	CK1	15	0	0	0	0	0	0	0	0	0		0
	CK1	16	0	0	0	0	0	0	0	0	0		0
	CK1	17	0	0	0	0	0	0	0	0	0		0
	CK1	18	0	0	0	0	0	0	0	0	0		0
	CK1	1	8.14	4	5	2.04	1.21	0.043956	0.0724638	0.028887	4.84356	91	4.84356
	CK1	2	8.66	7	8	7.52	4.03	0.0769231	0.115942	0.106485	9.97835	69	9.97835
	CK1	3	7.4	10	2	0.21	0.12	0.10989	0.0289855	0.00297366	4.72831	70.62	4.72831
	CK1	4	17.84	4	2	1.59	0.73	0.043956	0.0289855	0.0225149	3.18188		3.18188
	CK1	5	4.64	23	8	11.99	6.19	0.252747	0.115942	0.169782	17.949		17.949
	CK1	6	0	7	5	2.4	1.21	0.0769231	0.0724638	0.0339847	6.11239		6.11239
	CK1	7	7	8	10	12.94	5.99	0.0879121	0.144928	0.183234	13.8691		13.8691
	CK1	8	0	0	0	0	0	0	0	0	0		0
	CK1	9	10.46	2	1	0.92	0.56	0.021978	0.0144928	0.0130275	1.64994		1.64994
	CK1	10	9.98	10	10	5.03	2.79	0.10989	0.144928	0.0712263	10.8681		10.8681
	CK1	11	13.22	13	5	9.29	5.19	0.142857	0.0724638	0.131549	11.5623		11.5623
	CK1	12	0	1	2	2	0.84	0.010989	0.0289855	0.0283206	2.2765		2.2765
	CK1	13	0	0	0	0	0	0	0	0	0		0
	CK1	14	0	0	0	0	0	0	0	0	0		0
	CK1	15	0	1	10	14.14	8.23	0.010989	0.144928	0.200227	11.8714		11.8714
	CK1	16	0	0	0	0	0	0	0	0	0		0
	CK1	17	0	0	0	0	0	0	0	0	0		0
	CK1	18	0	1	1	0.55	0.21	0.010989	0.0144928	0.00778816	1.109		1.109
	CK1	1	8.42	30	25	9.81	6.46	0.405405	0.390625	0.239093	34.5041	74	34.5041
	CK1	2	6.86	4	4	2.56	1.76	0.0540541	0.0625	0.0623934	5.96491	64	5.96491
	CK1	3	6.82	7	2	0.5	0.36	0.0945946	0.03125	0.0121862	4.60103	41.03	4.60103
	CK1	4	0	0	0	0	0	0	0	0	0		0
	CK1	5	4.9	8	3	3.47	2.62	0.108108	0.046875	0.0845723	7.98518		7.98518
	CK1	6	0	0	0	0	0	0	0	0	0		0
	CK1	7	5.02	10	15	13.95	7.54	0.135135	0.234375	0.339995	23.6502		23.6502
	CK1	8	0	0	0	0	0	0	0	0	0		0
	CK1	9	8.86	1	3	0.3	0.2	0.0135135	0.046875	0.00731172	2.25667		2.25667
	CK1	10	13.52	8	10	6.99	4.78	0.108108	0.15625	0.170363	14.4907		14.4907
	CK1	11	12.5	6	2	3.45	2.85	0.0810811	0.03125	0.0840848	6.5472		6.5472
	CK1	12	0	0	0	0	0	0	0	0	0		0
	CK1	13	0	0	0	0	0	0	0	0	0		0
	CK1	14	0	0	0	0	0	0	0	0	0		0
	CK1	15	0	0	0	0	0	0	0	0	0		0
	CK1	16	0	0	0	0	0	0	0	0	0		0
	CK1	17	0	0	0	0	0	0	0	0	0		0
	CK1	18	0	0	0	0	0	0	0	0	0		0
三次施肥	LN	1	8.42	33	15	15.61	9.04	0.221477	0.245902	0.281008	24.9462	149	24.9462	11.3975
	LN	2	6.24	4	2	1.36	0.94	0.0268456	0.0327869	0.0244824	2.80383	61	2.80383	6.21164
	LN	3	5.76	21	3	2.76	1.9	0.14094	0.0491803	0.049685	7.9935	55.55	7.9935	3.9673
	LN	4	19.1	4	2	1.92	1.18	0.0268456	0.0327869	0.0345635	3.13987		3.13987	3.64554
	LN	5	4.34	18	5	4.01	2.51	0.120805	0.0819672	0.0721872	9.16533		9.16533	18.6238
	LN	6	0	0	0	0	0	0	0	0	0		0	0
	LN	7	7.04	14	5	5.45	2.5	0.0939597	0.0819672	0.0981098	9.13456		9.13456	14.055
	LN	8	0	0	0	0	0	0	0	0	0		0	0
	LN	9	6.46	11	8	4.28	2.79	0.0738255	0.131148	0.0770477	9.40069		9.40069	5.78705
	LN	10	13.02	5	13	10.62	6.06	0.033557	0.213115	0.191179	14.595		14.595	14.7787
	LN	11	10.7	39	8	9.54	5.71	0.261745	0.131148	0.171737	18.821		18.821	20.0533
	LN	12	0	0	0	0	0	0	0	0	0		0	0
	LN	13	0	0	0	0	0	0	0	0	0		0	0
	LN	14	0	0	0	0	0	0	0	0	0		0	0
	LN	15	0	0	0	0	0	0	0	0	0		0	0
	LN	16	0	0	0	0	0	0	0	0	0		0	0.707064
	LN	17	0	0	0	0	0	0	0	0	0		0	0.773027
	LN	18	0	0	0	0	0	0	0	0	0		0	0
	LN	1	9.9	10	2	0.38	0.22	0.0806452	0.0322581	0.00669722	3.98668	124	3.98668
	LN	2	9.6	14	10	12.01	6.9	0.112903	0.16129	0.211667	16.1954	62	16.1954
	LN	3	6.62	3	1	0.33	0.39	0.0241935	0.016129	0.005816	1.53795	56.74	1.53795
	LN	4	21.98	14	6	7.58	3.9	0.112903	0.0967742	0.133592	11.4423		11.4423
	LN	5	5.3	20	8	4.27	2.99	0.16129	0.129032	0.0752556	12.1859		12.1859
	LN	6	0	0	0	0	0	0	0	0	0		0
	LN	7	9.94	15	15	16.13	7.55	0.120968	0.241935	0.284279	21.5727		21.5727
	LN	8	0	0	0	0	0	0	0	0	0		0
	LN	9	6.86	9	2	2.41	1.57	0.0725806	0.0322581	0.0424744	4.91044		4.91044
	LN	10	11.96	7	12	9.31	5.66	0.0564516	0.193548	0.164082	13.8027		13.8027
	LN	11	11.68	24	3	2.93	1.58	0.193548	0.0483871	0.0516391	9.78582		9.78582
	LN	12	0	0	0	0	0	0	0	0	0		0
	LN	13	0	0	0	0	0	0	0	0	0		0
	LN	14	0	0	0	0	0	0	0	0	0		0
	LN	15	0	0	0	0	0	0	0	0	0		0
	LN	16	0	1	1	1.16	0.83	0.00806452	0.016129	0.0204441	1.48792		1.48792
	LN	17	0	7	2	0.23	0.13	0.0564516	0.0322581	0.00405358	3.09211		3.09211
	LN	18	0	0	0	0	0	0	0	0	0		0
	LN	1	10.06	0	0	0	0	0	0	0	0	126	0
	LN	2	10.06	3	3	2.19	1.31	0.0238095	0.0638298	0.0523548	4.66647	47	4.66647
	LN	3	0	0	0	0	0	0	0	0	0	41.83	0
	LN	4	0	0	0	0	0	0	0	0	0		0
	LN	5	3.88	53	12	13.09	7.44	0.420635	0.255319	0.312933	32.9629		32.9629
	LN	6	0	0	0	0	0	0	0	0	0		0
	LN	7	7.94	3	5	2.51	1.08	0.0238095	0.106383	0.0600048	6.33991		6.33991
	LN	8	0	0	0	0	0	0	0	0	0		0
	LN	9	8.58	5	1	0.59	0.45	0.0396825	0.0212766	0.0141047	2.50213		2.50213
	LN	10	16.72	5	10	5.52	3.3	0.0396825	0.212766	0.131963	12.8137		12.8137
	LN	11	13.76	56	15	17.47	9.67	0.444444	0.319149	0.417643	39.3745		39.3745
	LN	12	0	0	0	0	0	0	0	0	0		0
	LN	13	0	0	0	0	0	0	0	0	0		0
	LN	14	0	0	0	0	0	0	0	0	0		0
	LN	15	0	0	0	0	0	0	0	0	0		0
	LN	16	0	1	1	0.46	0.35	0.00793651	0.0212766	0.0109969	1.34033		1.34033
	LN	17	0	0	0	0	0	0	0	0	0		0
	LN	18	0	0	0	0	0	0	0	0	0		0
	LN	1	8.24	13	15	7.86	5.3	0.116071	0.254237	0.129404	16.6571	112	16.6571
	LN	2	8.14	1	1	0.58	0.43	0.00892857	0.0169492	0.0095489	1.18089	59	1.18089
	LN	3	5.48	13	3	1.41	0.98	0.116071	0.0508475	0.0232137	6.33775	60.74	6.33775
	LN	4	0	0	0	0	0	0	0	0	0		0
	LN	5	3.82	38	8	7.93	4.77	0.339286	0.135593	0.130556	20.1812		20.1812
	LN	6	0	0	0	0	0	0	0	0	0		0
	LN	7	6.34	10	13	16.13	7.45	0.0892857	0.220339	0.265558	19.1728		19.1728
	LN	8	0	0	0	0	0	0	0	0	0		0
	LN	9	6.78	11	4	1.46	1.02	0.0982143	0.0677966	0.0240369	6.33493		6.33493
	LN	10	14.22	8	10	17.99	10.55	0.0714286	0.169492	0.29618	17.9034		17.9034
	LN	11	15.04	18	5	7.38	4.68	0.160714	0.0847458	0.121501	12.2321		12.2321
	LN	12	0	0	0	0	0	0	0	0	0		0
	LN	13	0	0	0	0	0	0	0	0	0		0
	LN	14	0	0	0	0	0	0	0	0	0		0
	LN	15	0	0	0	0	0	0	0	0	0		0
	LN	16	0	0	0	0	0	0	0	0	0		0
	LN	17	0	0	0	0	0	0	0	0	0		0
	LN	18	0	0	0	0	0	0	0	0	0		0
一次施肥	LN1	1	7.92	17	17	15.18	8.95	0.149123	0.278689	0.27605	23.4621	114	23.4621	13.8197
	LN1	2	0	0	0	0	0	0	0	0	0	61	0	6.98871
	LN1	3	6.94	10	2	1.07	0.76	0.0877193	0.0327869	0.0194581	4.66548	54.99	4.66548	3.8368
	LN1	4	0	0	0	0	0	0	0	0	0		0	0
	LN1	5	4.98	27	6	6.37	3.74	0.236842	0.0983607	0.115839	15.0347		15.0347	15.99
	LN1	6	0	0	0	0	0	0	0	0	0		0	0
	LN1	7	9.74	4	5	2.94	1.46	0.0350877	0.0819672	0.0534643	5.68397		5.68397	6.29441
	LN1	8	0	1	1	5.01	2.13	0.00877193	0.0163934	0.0911075	3.87576		3.87576	0.96894
	LN1	9	11.38	16	5	5.54	3.33	0.140351	0.0819672	0.100746	10.7688		10.7688	8.46043
	LN1	10	9.62	10	15	10.81	7.09	0.0877193	0.245902	0.196581	17.6734		17.6734	21.8485
	LN1	11	15.68	29	10	8.07	4.94	0.254386	0.163934	0.146754	18.8358		18.8358	14.4416
	LN1	12	0	0	0	0	0	0	0	0	0		0	0
	LN1	13	0	0	0	0	0	0	0	0	0		0	0
	LN1	14	0	0	0	0	0	0	0	0	0		0	6.76421
	LN1	15	0	0	0	0	0	0	0	0	0		0	0
	LN1	16	0	0	0	0	0	0	0	0	0		0	0.586687
	LN1	17	0	0	0	0	0	0	0	0	0		0	0
	LN1	18	0	0	0	0	0	0	0	0	0		0	0
	LN1	1	8.24	2	6	3.1	2.16	0.0333333	0.130435	0.0764677	8.00786	60	8.00786
	LN1	2	0	0	0	0	0	0	0	0	0	46	0
	LN1	3	0	0	0	0	0	0	0	0	0	40.54	0
	LN1	4	0	0	0	0	0	0	0	0	0		0
	LN1	5	5.06	29	12	12.29	8.39	0.483333	0.26087	0.303157	34.912		34.912
	LN1	6	0	0	0	0	0	0	0	0	0		0
	LN1	7	8.48	4	4	1.47	0.85	0.0666667	0.0869565	0.0362605	6.32946		6.32946
	LN1	8	0	0	0	0	0	0	0	0	0		0
	LN1	9	9.12	13	10	6.84	4.26	0.216667	0.217391	0.168722	20.0927		20.0927
	LN1	10	11.58	3	12	13.11	8.66	0.05	0.26087	0.323384	21.1418		21.1418
	LN1	11	14.26	9	2	3.73	2.58	0.15	0.0434783	0.0920079	9.51621		9.51621
	LN1	12	0	0	0	0	0	0	0	0	0		0
	LN1	13	0	0	0	0	0	0	0	0	0		0
	LN1	14	0	0	0	0	0	0	0	0	0		0
	LN1	15	0	0	0	0	0	0	0	0	0		0
	LN1	16	0	0	0	0	0	0	0	0	0		0
	LN1	17	0	0	0	0	0	0	0	0	0		0
	LN1	18	0	0	0	0	0	0	0	0	0		0
	LN1	1	8.02	7	10	3.28	1.93	0.0744681	0.142857	0.0443543	8.72265	94	8.72265
	LN1	2	6.92	9	10	7.99	4.27	0.0957447	0.142857	0.108046	11.5549	70	11.5549
	LN1	3	6.14	9	2	0.49	0.29	0.0957447	0.0285714	0.0066261	4.36474	73.95	4.36474
	LN1	4	0	0	0	0	0	0	0	0	0		0
	LN1	5	5.34	15	5	6.64	3.59	0.159574	0.0714286	0.0897904	10.6931		10.6931
	LN1	6	0	0	0	0	0	0	0	0	0		0
	LN1	7	6.64	9	10	7.55	3.65	0.0957447	0.142857	0.102096	11.3566		11.3566
	LN1	8	0	0	0	0	0	0	0	0	0		0
	LN1	9	10.02	1	1	2.06	1	0.0106383	0.0142857	0.0278567	1.75936		1.75936
	LN1	10	11.2	20	25	32.65	17.98	0.212766	0.357143	0.441515	33.7141		33.7141
	LN1	11	14.32	22	5	11.77	6.54	0.234043	0.0714286	0.159162	15.4878		15.4878
	LN1	12	0	0	0	0	0	0	0	0	0		0
	LN1	13	0	0	0	0	0	0	0	0	0		0
	LN1	14	0	0	0	0	0	0	0	0	0		0
	LN1	15	0	0	0	0	0	0	0	0	0		0
	LN1	16	0	2	2	1.52	0.79	0.0212766	0.0285714	0.0205544	2.34675		2.34675
	LN1	17	0	0	0	0	0	0	0	0	0		0
	LN1	18	0	0	0	0	0	0	0	0	0		0
	LN1	1	9.04	8	12	7.56	5.53	0.106667	0.226415	0.119507	15.0863	75	15.0863
	LN1	2	12.46	13	8	10.61	5.9	0.173333	0.150943	0.167721	16.3999	53	16.3999
	LN1	3	7.96	9	2	2.01	1.5	0.12	0.0377358	0.0317736	6.31698	63.26	6.31698
	LN1	4	0	0	0	0	0	0	0	0	0		0
	LN1	5	3.94	5	1	0.89	0.58	0.0666667	0.0188679	0.0140689	3.32012		3.32012
	LN1	6	0	0	0	0	0	0	0	0	0		0
	LN1	7	5.72	2	1	0.55	0.35	0.0266667	0.0188679	0.00869428	1.80763		1.80763
	LN1	8	0	0	0	0	0	0	0	0	0		0
	LN1	9	13.1	1	1	0.28	0.19	0.0133333	0.0188679	0.00442618	1.22091		1.22091
	LN1	10	23.76	9	8	11.07	6.91	0.12	0.150943	0.174992	14.8645		14.8645
	LN1	11	9.54	18	5	5.28	3.45	0.24	0.0943396	0.0834651	13.9268		13.9268
	LN1	12	0	0	0	0	0	0	0	0	0		0
	LN1	13	0	0	0	0	0	0	0	0	0		0
	LN1	14	0	10	15	25.01	15.28	0.133333	0.283019	0.395353	27.0568		27.0568
	LN1	15	0	0	0	0	0	0	0	0	0		0
	LN1	16	0	0	0	0	0	0	0	0	0		0
	LN1	17	0	0	0	0	0	0	0	0	0		0
	LN1	18	0	0	0	0	0	0	0	0	0		0
三次施肥	MN	1	7.52	31	25	43.64	19.69	0.208054	0.328947	0.433108	32.337	149	32.337	13.6714
	MN	2	12.74	13	5	8.39	4.55	0.0872483	0.0657895	0.0832672	7.87683	76	7.87683	11.9303
	MN	3	7.46	21	3	3.42	2.53	0.14094	0.0394737	0.033942	7.14518	100.76	7.14518	3.31548
	MN	4	20.62	7	3	6.68	3.44	0.0469799	0.0394737	0.0662961	5.09166		5.09166	6.98581
	MN	5	4.72	35	10	6.84	3.71	0.234899	0.131579	0.0678841	14.4787		14.4787	12.8355
	MN	6	0	2	1	0.51	0.28	0.0134228	0.0131579	0.00506153	1.05474		1.05474	0.263685
	MN	7	8.36	11	7	9.28	4.32	0.0738255	0.0921053	0.0921	8.60103		8.60103	9.35156
	MN	8	0	0	0	0	0	0	0	0	0		0	0.364488
	MN	9	8.22	6	7	3.6	2.47	0.0402685	0.0921053	0.0357285	5.60341		5.60341	5.90393
	MN	10	15.64	6	13	14.28	7.92	0.0402685	0.171053	0.141723	11.7681		11.7681	24.8173
	MN	11	11.2	17	2	4.12	2.5	0.114094	0.0263158	0.0408892	6.0433		6.0433	7.68415
	MN	12	0	0	0	0	0	0	0	0	0		0	0
	MN	13	0	0	0	0	0	0	0	0	0		0	0
	MN	14	0	0	0	0	0	0	0	0	0		0	2.6039
	MN	15	0	0	0	0	0	0	0	0	0		0	0
	MN	16	0	0	0	0	0	0	0	0	0		0	0
	MN	17	0	0	0	0	0	0	0	0	0		0	0
	MN	18	0	0	0	0	0	0	0	0	0		0	0.272436
	MN	1	7.86	2	3	1.54	1.03	0.0232558	0.05	0.0218471	3.1701	86	3.1701
	MN	2	7.42	14	15	21.39	12.04	0.162791	0.25	0.303447	23.8746	60	23.8746
	MN	3	0	0	0	0	0	0	0	0	0	70.49	0
	MN	4	24.16	13	7	10.53	4.05	0.151163	0.116667	0.149383	13.9071		13.9071
	MN	5	4.08	15	3	6.63	3.69	0.174419	0.05	0.0940559	10.6158		10.6158
	MN	6	0	0	0	0	0	0	0	0	0		0
	MN	7	4.92	2	1	0.49	0.2	0.0232558	0.0166667	0.00695134	1.56246		1.56246
	MN	8	0	0	0	0	0	0	0	0	0		0
	MN	9	8.88	13	4	4.43	2.38	0.151163	0.0666667	0.0628458	9.35584		9.35584
	MN	10	12.26	18	18	19.1	9.95	0.209302	0.3	0.27096	26.0088		26.0088
	MN	11	0	0	0	0	0	0	0	0	0		0
	MN	12	0	0	0	0	0	0	0	0	0		0
	MN	13	0	0	0	0	0	0	0	0	0		0
	MN	14	0	8	8	6.07	3.72	0.0930233	0.133333	0.0861115	10.4156		10.4156
	MN	15	0	0	0	0	0	0	0	0	0		0
	MN	16	0	0	0	0	0	0	0	0	0		0
	MN	17	0	0	0	0	0	0	0	0	0		0
	MN	18	0	1	1	0.31	0.1	0.0116279	0.0166667	0.00439779	1.08975		1.08975
	MN	1	9.1	10	10	3.04	1.73	0.10101	0.153846	0.048254	10.1037	99	10.1037
	MN	2	7.68	12	3	8.02	4.18	0.121212	0.0461538	0.127302	9.82225	65	9.82225
	MN	3	6.74	3	1	0.17	0.08	0.030303	0.0153846	0.00269841	1.61287	63	1.61287
	MN	4	17.28	3	1	0.55	0.31	0.030303	0.0153846	0.00873016	1.81393		1.81393
	MN	5	4.5	18	2	3.79	1.89	0.181818	0.0307692	0.0601587	9.09154		9.09154
	MN	6	0	0	0	0	0	0	0	0	0		0
	MN	7	9.06	6	8	9.2	4.1	0.0606061	0.123077	0.146032	10.9905		10.9905
	MN	8	0	0	0	0	0	0	0	0	0		0
	MN	9	8.82	9	5	2.8	1.63	0.0909091	0.0769231	0.0444444	7.07589		7.07589
	MN	10	15.56	16	30	25.52	15.19	0.161616	0.461538	0.405079	34.2745		34.2745
	MN	11	12.84	22	5	9.91	6.16	0.222222	0.0769231	0.157302	15.2149		15.2149
	MN	12	0	0	0	0	0	0	0	0	0		0
	MN	13	0	0	0	0	0	0	0	0	0		0
	MN	14	0	0	0	0	0	0	0	0	0		0
	MN	15	0	0	0	0	0	0	0	0	0		0
	MN	16	0	0	0	0	0	0	0	0	0		0
	MN	17	0	0	0	0	0	0	0	0	0		0
	MN	18	0	0	0	0	0	0	0	0	0		0
	MN	1	9.46	7	8	5.15	4.11	0.0736842	0.135593	0.0629738	9.07504	95	9.07504
	MN	2	9.72	5	3	6.62	3.74	0.0526316	0.0508475	0.0809489	6.1476	59	6.1476
	MN	3	5.02	9	2	0.53	0.49	0.0947368	0.0338983	0.0064808	4.50386	81.78	4.50386
	MN	4	18.96	7	3	7.31	4.62	0.0736842	0.0508475	0.0893862	7.13059		7.13059
	MN	5	4.74	25	8	9.48	5.93	0.263158	0.135593	0.115921	17.1557		17.1557
	MN	6	0	0	0	0	0	0	0	0	0		0
	MN	7	6.92	12	12	12.91	6.84	0.126316	0.20339	0.157863	16.2523		16.2523
	MN	8	0	1	1	1.33	0.78	0.0105263	0.0169492	0.0162631	1.45795		1.45795
	MN	9	6.04	2	1	0.77	0.53	0.0210526	0.0169492	0.00941551	1.58058		1.58058
	MN	10	11.24	8	18	34.94	19.59	0.0842105	0.305085	0.427244	27.218		27.218
	MN	11	12.7	19	3	2.74	1.93	0.2	0.0508475	0.0335045	9.4784		9.4784
	MN	12	0	0	0	0	0	0	0	0	0		0
	MN	13	0	0	0	0	0	0	0	0	0		0
	MN	14	0	0	0	0	0	0	0	0	0		0
	MN	15	0	0	0	0	0	0	0	0	0		0
	MN	16	0	0	0	0	0	0	0	0	0		0
	MN	17	0	0	0	0	0	0	0	0	0		0
	MN	18	0	0	0	0	0	0	0	0	0		0
一次施肥	MN1	1	11.9	8	10	4.95	3.25	0.112676	0.15873	0.0758737	11.576	71	11.576	10.8183
	MN1	2	10.96	9	5	8.77	5.03	0.126761	0.0793651	0.134427	11.3517	63	11.3517	11.6352
	MN1	3	0	0	0	0	0	0	0	0	0	65.24	0	2.32475
	MN1	4	0	0	0	0	0	0	0	0	0		0	0
	MN1	5	5.06	17	7	4.67	3.12	0.239437	0.111111	0.0715819	14.071		14.071	15.7712
	MN1	6	0	0	0	0	0	0	0	0	0		0	0.244933
	MN1	7	8.42	1	1	0.39	0.22	0.0140845	0.015873	0.00597793	1.19785		1.19785	9.61741
	MN1	8	0	0	0	0	0	0	0	0	0		0	2.41988
	MN1	9	10.36	28	35	40.17	22.55	0.394366	0.555556	0.615727	52.1883		52.1883	20.7617
	MN1	10	13.9	2	3	0.94	0.7	0.028169	0.047619	0.0144083	3.00655		3.00655	7.50474
	MN1	11	13.78	6	2	5.35	3.63	0.084507	0.031746	0.0820049	6.6086		6.6086	18.4023
	MN1	12	0	0	0	0	0	0	0	0	0		0	0
	MN1	13	0	0	0	0	0	0	0	0	0		0	0
	MN1	14	0	0	0	0	0	0	0	0	0		0	0
	MN1	15	0	0	0	0	0	0	0	0	0		0	0
	MN1	16	0	0	0	0	0	0	0	0	0		0	0.499568
	MN1	17	0	0	0	0	0	0	0	0	0		0	0
	MN1	18	0	0	0	0	0	0	0	0	0		0	0
	MN1	1	8.72	9	10	8.92	5.45	0.0841121	0.151515	0.132305	12.2644	107	12.2644
	MN1	2	6.68	15	12	12.32	6.93	0.140187	0.181818	0.182735	16.8247	66	16.8247
	MN1	3	7.24	5	1	0.29	0.21	0.046729	0.0151515	0.00430139	2.20606	67.42	2.20606
	MN1	4	0	0	0	0	0	0	0	0	0		0
	MN1	5	4.54	16	8	9.63	5.64	0.149533	0.121212	0.142836	13.786		13.786
	MN1	6	0	1	1	0.33	0.24	0.00934579	0.0151515	0.00489469	0.979733		0.979733
	MN1	7	7.46	14	14	10.93	5.6	0.130841	0.212121	0.162118	16.836		16.836
	MN1	8	0	1	1	4.24	2.27	0.00934579	0.0151515	0.0628894	2.91289		2.91289
	MN1	9	9.28	19	8	8.84	4.71	0.17757	0.121212	0.131118	14.33		14.33
	MN1	10	0	0	0	0	0	0	0	0	0		0
	MN1	11	16.02	25	10	10.16	7.04	0.233645	0.151515	0.150697	17.8619		17.8619
	MN1	12	0	0	0	0	0	0	0	0	0		0
	MN1	13	0	0	0	0	0	0	0	0	0		0
	MN1	14	0	0	0	0	0	0	0	0	0		0
	MN1	15	0	0	0	0	0	0	0	0	0		0
	MN1	16	0	2	1	1.76	0.8	0.0186916	0.0151515	0.026105	1.99827		1.99827
	MN1	17	0	0	0	0	0	0	0	0	0		0
	MN1	18	0	0	0	0	0	0	0	0	0		0
	MN1	1	15.08	5	8	2.7	2.37	0.0561798	0.133333	0.0518632	8.04588	89	8.04588
	MN1	2	5.86	3	3	1.72	1.32	0.0337079	0.05	0.0330388	3.89156	60	3.89156
	MN1	3	5.2	1	1	0.17	0.1	0.011236	0.0166667	0.00326546	1.03894	52.06	1.03894
	MN1	4	0	0	0	0	0	0	0	0	0		0
	MN1	5	4.58	24	8	7.73	4.99	0.269663	0.133333	0.148483	18.3826		18.3826
	MN1	6	0	0	0	0	0	0	0	0	0		0
	MN1	7	5.74	9	13	8.87	5.02	0.101124	0.216667	0.17038	16.2724		16.2724
	MN1	8	0	4	5	3.89	2.55	0.0449438	0.0833333	0.0747215	6.76662		6.76662
	MN1	9	7.26	5	2	1.6	1.14	0.0561798	0.0333333	0.0307338	4.00823		4.00823
	MN1	10	19.88	14	15	18.3	12.21	0.157303	0.25	0.351517	25.294		25.294
	MN1	11	8.9	24	5	7.08	5.39	0.269663	0.0833333	0.135997	16.2998		16.2998
	MN1	12	0	0	0	0	0	0	0	0	0		0
	MN1	13	0	0	0	0	0	0	0	0	0		0
	MN1	14	0	0	0	0	0	0	0	0	0		0
	MN1	15	0	0	0	0	0	0	0	0	0		0
	MN1	16	0	0	0	0	0	0	0	0	0		0
	MN1	17	0	0	0	0	0	0	0	0	0		0
	MN1	18	0	0	0	0	0	0	0	0	0		0
	MN1	1	8.92	6	7	9.46	5.82	0.0472441	0.12069	0.173674	11.3869	127	11.3869
	MN1	2	8.38	10	10	9.97	6.06	0.0787402	0.172414	0.183037	14.473	58	14.473
	MN1	3	6.34	14	2	2.01	1.46	0.110236	0.0344828	0.036901	6.054	54.47	6.054
	MN1	4	0	0	0	0	0	0	0	0	0		0
	MN1	5	4.3	33	8	5.86	3.71	0.259843	0.137931	0.107582	16.8452		16.8452
	MN1	6	0	0	0	0	0	0	0	0	0		0
	MN1	7	7.1	2	5	1.25	0.76	0.015748	0.0862069	0.0229484	4.16344		4.16344
	MN1	8	0	0	0	0	0	0	0	0	0		0
	MN1	9	9.1	20	10	2.49	2.01	0.15748	0.172414	0.0457132	12.5202		12.5202
	MN1	10	20.26	1	1	1.44	0.96	0.00787402	0.0172414	0.0264366	1.7184		1.7184
	MN1	11	14.88	41	15	21.99	13.81	0.322835	0.258621	0.403708	32.8388		32.8388
	MN1	12	0	0	0	0	0	0	0	0	0		0
	MN1	13	0	0	0	0	0	0	0	0	0		0
	MN1	14	0	0	0	0	0	0	0	0	0		0
	MN1	15	0	0	0	0	0	0	0	0	0		0
	MN1	16	0	0	0	0	0	0	0	0	0		0
	MN1	17	0	0	0	0	0	0	0	0	0		0
	MN1	18	0	0	0	0	0	0	0	0	0		0
三次施肥	N	1	9.3	20	8	17.64	7.69	0.115607	0.114286	0.214729	14.8207	173	14.8207	14.9562
	N	2	8.24	12	4	4.58	1.99	0.0693642	0.0571429	0.0557517	6.07529	70	6.07529	6.228
	N	3	6.64	17	2	2.32	1.26	0.0982659	0.0285714	0.028241	5.16928	82.15	5.16928	5.18221
	N	4	23.74	13	8	8.65	4.23	0.0751445	0.114286	0.105295	9.82418		9.82418	2.45605
	N	5	4.68	68	20	16.53	7.95	0.393064	0.285714	0.201217	29.3332		29.3332	20.0231
	N	6	0	3	1	1.6	0.49	0.017341	0.0142857	0.0194766	1.70344		1.70344	0.425861
	N	7	0	7	3	1.9	3.06	0.0404624	0.0428571	0.0231284	3.54827		3.54827	9.8618
	N	8	0	0	0	0	0	0	0	0	0		0	0.518804
	N	9	7.02	3	1	0.27	0.17	0.017341	0.0142857	0.00328667	1.16378		1.16378	4.15509
	N	10	14.34	5	18	22.79	10.99	0.0289017	0.257143	0.277419	18.7821		18.7821	24.3788
	N	11	12.74	24	4	5.54	2.93	0.138728	0.0571429	0.0674376	8.77696		8.77696	11.3784
	N	12	0	0	0	0	0	0	0	0	0		0	0
	N	13	0	0	0	0	0	0	0	0	0		0	0
	N	14	0	0	0	0	0	0	0	0	0		0	0
	N	15	0	0	0	0	0	0	0	0	0		0	0
	N	16	0	1	1	0.33	0.16	0.00578035	0.0142857	0.00401704	0.80277		0.80277	0.200693
	N	17	0	0	0	0	0	0	0	0	0		0	0
	N	18	0	0	0	0	0	0	0	0	0		0	0.235052
	N	1	9.38	15	12	16.38	7.55	0.1875	0.162162	0.179586	17.6416	80	17.6416
	N	2	9.14	4	5	4.58	1.88	0.05	0.0675676	0.0502138	5.59271	74	5.59271
	N	3	6.48	12	3	0.71	0.44	0.15	0.0405405	0.00778423	6.61083	91.21	6.61083
	N	4	0	0	0	0	0	0	0	0	0		0
	N	5	3.14	13	5	8.16	3.84	0.1625	0.0675676	0.0894639	10.651		10.651
	N	6	0	0	0	0	0	0	0	0	0		0
	N	7	6.96	6	8	12.15	4.96	0.075	0.108108	0.133209	10.5439		10.5439
	N	8	0	0	0	0	0	0	0	0	0		0
	N	9	9.04	6	7	2.38	1.16	0.075	0.0945946	0.0260936	6.52294		6.52294
	N	10	15.86	19	30	44	20.42	0.2375	0.405405	0.482403	37.5103		37.5103
	N	11	14.2	4	3	2.65	1.43	0.05	0.0405405	0.0290538	3.98648		3.98648
	N	12	0	0	0	0	0	0	0	0	0		0
	N	13	0	0	0	0	0	0	0	0	0		0
	N	14	0	0	0	0	0	0	0	0	0		0
	N	15	0	0	0	0	0	0	0	0	0		0
	N	16	0	0	0	0	0	0	0	0	0		0
	N	17	0	0	0	0	0	0	0	0	0		0
	N	18	0	1	1	0.2	0.1	0.0125	0.0135135	0.00219274	0.940209		0.940209
	N	1	8.82	9	10	12.97	6.61	0.0676692	0.133333	0.150447	11.715	133	11.715
	N	2	7.34	0	0	0	0	0	0	0	0	75	0
	N	3	5.76	11	3	1.62	1.14	0.0827068	0.04	0.0187913	4.7166	86.21	4.7166
	N	4	0	0	0	0	0	0	0	0	0		0
	N	5	5.22	39	10	13.37	6.5	0.293233	0.133333	0.155086	19.3884		19.3884
	N	6	0	0	0	0	0	0	0	0	0		0
	N	7	6.8	5	10	15.51	6.13	0.037594	0.133333	0.17991	11.6946		11.6946
	N	8	0	1	2	2.42	1.06	0.0075188	0.0266667	0.028071	2.07522		2.07522
	N	9	7.66	17	8	2.89	1.6	0.12782	0.106667	0.0335228	8.93363		8.93363
	N	10	13.54	12	25	29.55	15.1	0.0902256	0.333333	0.342768	25.5442		25.5442
	N	11	13.26	39	7	7.88	4.76	0.293233	0.0933333	0.0914047	15.9324		15.9324
	N	12	0	0	0	0	0	0	0	0	0		0
	N	13	0	0	0	0	0	0	0	0	0		0
	N	14	0	0	0	0	0	0	0	0	0		0
	N	15	0	0	0	0	0	0	0	0	0		0
	N	16	0	0	0	0	0	0	0	0	0		0
	N	17	0	0	0	0	0	0	0	0	0		0
	N	18	0	0	0	0	0	0	0	0	0		0
	N	1	11.02	10	10	10.67	6.79	0.119048	0.181818	0.168562	15.6476	84	15.6476
	N	2	7.32	9	9	8.01	5.29	0.107143	0.163636	0.12654	13.244	55	13.244
	N	3	6.12	7	2	0.46	32	0.0833333	0.0363636	0.00726698	4.23213	63.3	4.23213
	N	4	0	0	0	0	0	0	0	0	0		0
	N	5	4.04	25	8	11.3	6.68	0.297619	0.145455	0.178515	20.7196		20.7196
	N	6	0	0	0	0	0	0	0	0	0		0
	N	7	6.66	9	10	7.65	3.85	0.107143	0.181818	0.120853	13.6605		13.6605
	N	8	0	0	0	0	0	0	0	0	0		0
	N	9	0	0	0	0	0	0	0	0	0		0
	N	10	11.74	4	10	15.25	8.8	0.047619	0.181818	0.240916	15.6785		15.6785
	N	11	13.3	20	6	9.96	6.09	0.238095	0.109091	0.157346	16.8177		16.8177
	N	12	0	0	0	0	0	0	0	0	0		0
	N	13	0	0	0	0	0	0	0	0	0		0
	N	14	0	0	0	0	0	0	0	0	0		0
	N	15	0	0	0	0	0	0	0	0	0		0
	N	16	0	0	0	0	0	0	0	0	0		0
	N	17	0	0	0	0	0	0	0	0	0		0
	N	18	0	0	0	0	0	0	0	0	0		0
一次施肥	N1	1	6.86	4	5	2.88	2.18	0.0408163	0.0862069	0.0444102	5.71445	98	5.71445	6.96143
	N1	2	9.88	6	6	4.67	3.36	0.0612245	0.103448	0.0720123	7.8895	58	7.8895	9.13823
	N1	3	7.84	7	2	0.54	0.42	0.0714286	0.0344828	0.00832691	3.80794	64.85	3.80794	2.19625
	N1	4	0	0	0	0	0	0	0	0	0		0	0
	N1	5	4.64	14	5	2.66	2.14	0.142857	0.0862069	0.0410177	9.00273		9.00273	17.8388
	N1	6	0	0	0	0	0	0	0	0	0		0	0
	N1	7	7.9	9	10	6.21	3.23	0.0918367	0.172414	0.0957594	12.0003		12.0003	11.4346
	N1	8	0	0	0	0	0	0	0	0	0		0	2.01633
	N1	9	10.12	23	5	11.11	6.42	0.234694	0.0862069	0.171318	16.4073		16.4073	11.4286
	N1	10	9.9	10	15	23.46	13.82	0.102041	0.258621	0.361758	24.0806		24.0806	19.7718
	N1	11	15.62	25	10	13.32	8.41	0.255102	0.172414	0.205397	21.0971		21.0971	14.4246
	N1	12	0	0	0	0	0	0	0	0	0		0	0
	N1	13	0	0	0	0	0	0	0	0	0		0	0
	N1	14	0	0	0	0	0	0	0	0	0		0	4.78935
	N1	15	0	0	0	0	0	0	0	0	0		0	0
	N1	16	0	0	0	0	0	0	0	0	0		0	0
	N1	17	0	0	0	0	0	0	0	0	0		0	0
	N1	18	0	0	0	0	0	0	0	0	0		0	0
	N1	1	8.72	0	0	0	0	0	0	0	0	53	0
	N1	2	9.02	6	8	14.01	7.66	0.113208	0.142857	0.164765	14.0277	56	14.0277
	N1	3	0	0	0	0	0	0	0	0	0	85.03	0
	N1	4	0	0	0	0	0	0	0	0	0		0
	N1	5	4.48	10	10	9.97	5.83	0.188679	0.178571	0.117253	16.1501		16.1501
	N1	6	0	0	0	0	0	0	0	0	0		0
	N1	7	6.2	4	5	4.57	2.74	0.0754717	0.0892857	0.0537457	7.28344		7.28344
	N1	8	0	1	2	2.75	1.44	0.0188679	0.0357143	0.0323415	2.89746		2.89746
	N1	9	10.8	13	8	9.3	5.41	0.245283	0.142857	0.109373	16.5838		16.5838
	N1	10	10.98	4	10	12.24	8.47	0.0754717	0.178571	0.143949	13.2664		13.2664
	N1	11	13.4	7	3	11.34	7.44	0.132075	0.0535714	0.133365	10.6337		10.6337
	N1	12	0	0	0	0	0	0	0	0	0		0
	N1	13	0	0	0	0	0	0	0	0	0		0
	N1	14	0	8	10	20.85	12.58	0.150943	0.178571	0.245208	19.1574		19.1574
	N1	15	0	0	0	0	0	0	0	0	0		0
	N1	16	0	0	0	0	0	0	0	0	0		0
	N1	17	0	0	0	0	0	0	0	0	0		0
	N1	18	0	0	0	0	0	0	0	0	0		0
	N1	1	9.22	8	10	2.08	1.53	0.0824742	0.181818	0.0464908	10.3594	97	10.3594
	N1	2	7.58	4	4	2.24	1.79	0.0412371	0.0727273	0.0500671	5.46771	55	5.46771
	N1	3	6.7	5	1	0.28	0.15	0.0515464	0.0181818	0.00625838	2.53289	44.74	2.53289
	N1	4	0	0	0	0	0	0	0	0	0		0
	N1	5	4.38	32	10	11.18	7.92	0.329897	0.181818	0.249888	25.3868		25.3868
	N1	6	0	0	0	0	0	0	0	0	0		0
	N1	7	7.08	9	10	5.63	4.36	0.0927835	0.181818	0.125838	13.348		13.348
	N1	8	0	2	4	2.76	2.17	0.0206186	0.0727273	0.0616898	5.16785		5.16785
	N1	9	8.72	7	3	2.52	2.08	0.0721649	0.0545455	0.0563254	6.10119		6.10119
	N1	10	14.54	3	8	8.12	6.81	0.0309278	0.145455	0.181493	11.9292		11.9292
	N1	11	15.6	27	5	9.93	6.95	0.278351	0.0909091	0.221949	19.707		19.707
	N1	12	0	0	0	0	0	0	0	0	0		0
	N1	13	0	0	0	0	0	0	0	0	0		0
	N1	14	0	0	0	0	0	0	0	0	0		0
	N1	15	0	0	0	0	0	0	0	0	0		0
	N1	16	0	0	0	0	0	0	0	0	0		0
	N1	17	0	0	0	0	0	0	0	0	0		0
	N1	18	0	0	0	0	0	0	0	0	0		0
	N1	1	10.02	9	10	8.03	6.01	0.118421	0.142857	0.0918764	11.7718	76	11.7718
	N1	2	10.52	8	8	4.85	2.88	0.105263	0.114286	0.055492	9.16803	70	9.16803
	N1	3	7.02	4	1	0.56	0.36	0.0526316	0.0142857	0.00640732	2.44415	87.4	2.44415
	N1	4	0	0	0	0	0	0	0	0	0		0
	N1	5	4.72	25	8	15.84	8.71	0.328947	0.114286	0.181236	20.8156		20.8156
	N1	6	0	0	0	0	0	0	0	0	0		0
	N1	7	5.88	7	10	13.83	7.43	0.0921053	0.142857	0.158238	13.1067		13.1067
	N1	8	0	0	0	0	0	0	0	0	0		0
	N1	9	8.5	7	5	3.07	2.04	0.0921053	0.0714286	0.0351259	6.62199		6.62199
	N1	10	20.68	12	25	33.15	20.83	0.157895	0.357143	0.379291	29.8109		29.8109
	N1	11	11.36	4	3	8.07	5.25	0.0526316	0.0428571	0.0923341	6.26076		6.26076
	N1	12	0	0	0	0	0	0	0	0	0		0
	N1	13	0	0	0	0	0	0	0	0	0		0
	N1	14	0	0	0	0	0	0	0	0	0		0
	N1	15	0	0	0	0	0	0	0	0	0		0
	N1	16	0	0	0	0	0	0	0	0	0		0
	N1	17	0	0	0	0	0	0	0	0	0		0
	N1	18	0	0	0	0	0	0	0	0	0		0
三次施肥	SN	1	8.92	8	10	11.76	5.68	0.0727273	0.15625	0.12145	11.6809	110	11.6809	15.0212
	SN	2	5.82	10	7	5.15	2.64	0.0909091	0.109375	0.053186	8.449	64	8.449	5.59337
	SN	3	6.48	8	3	1.22	0.65	0.0727273	0.046875	0.0125994	4.40672	96.83	4.40672	3.22388
	SN	4	19.76	4	2	4.53	1.95	0.0363636	0.03125	0.046783	3.81322		3.81322	8.44157
	SN	5	4.04	48	10	17.8	8.02	0.436364	0.15625	0.183827	25.8814		25.8814	18.6251
	SN	6	0	0	0	0	0	0	0	0	0		0	0.261608
	SN	7	4.1	9	6	15.73	6.69	0.0818182	0.09375	0.16245	11.2673		11.2673	10.1775
	SN	8	0	0	0	0	0	0	0	0	0		0	0.463207
	SN	9	11.6	16	7	11.98	5.65	0.145455	0.109375	0.123722	12.6184		12.6184	10.7571
	SN	10	17	6	18	27.05	13.39	0.0545455	0.28125	0.279356	20.505		20.505	22.0757
	SN	11	11.14	1	1	1.61	0.82	0.00909091	0.015625	0.0166271	1.3781		1.3781	5.09864
	SN	12	0	0	0	0	0	0	0	0	0		0	0
	SN	13	0	0	0	0	0	0	0	0	0		0	0
	SN	14	0	0	0	0	0	0	0	0	0		0	0
	SN	15	0	0	0	0	0	0	0	0	0		0	0
	SN	16	0	0	0	0	0	0	0	0	0		0	0
	SN	17	0	0	0	0	0	0	0	0	0		0	0
	SN	18	0	0	0	0	0	0	0	0	0		0	0.261126
	SN	1	8.1	5	3	4.24	2.82	0.0458716	0.06	0.0509004	5.22573	109	5.22573
	SN	2	10.58	4	3	8.74	5.41	0.0366972	0.06	0.104922	6.72064	50	6.72064
	SN	3	8.14	3	1	0.24	0.17	0.0275229	0.02	0.00288115	1.68014	83.3	1.68014
	SN	4	22.06	31	10	21.51	10.91	0.284404	0.2	0.258223	24.7542		24.7542
	SN	5	3.74	29	5	5.03	3.08	0.266055	0.1	0.0603842	14.2146		14.2146
	SN	6	0	0	0	0	0	0	0	0	0		0
	SN	7	6.92	2	5	5.08	2.19	0.0183486	0.1	0.0609844	5.97777		5.97777
	SN	8	0	1	1	2.2	1.05	0.00917431	0.02	0.0264106	1.85283		1.85283
	SN	9	8.84	19	5	8.17	4.83	0.174312	0.1	0.0980792	12.413		12.413
	SN	10	16.14	12	15	26.05	13.76	0.110092	0.3	0.312725	24.0939		24.0939
	SN	11	7.1	2	1	1.86	1.21	0.0183486	0.02	0.0223289	2.02259		2.02259
	SN	12	0	0	0	0	0	0	0	0	0		0
	SN	13	0	0	0	0	0	0	0	0	0		0
	SN	14	0	0	0	0	0	0	0	0	0		0
	SN	15	0	0	0	0	0	0	0	0	0		0
	SN	16	0	0	0	0	0	0	0	0	0		0
	SN	17	0	0	0	0	0	0	0	0	0		0
	SN	18	0	1	1	0.18	0.11	0.00917431	0.02	0.00216086	1.04451		1.04451
	SN	1	8.9	25	35	33.39	16.38	0.231481	0.460526	0.348539	34.6849	108	34.6849
	SN	2	10.64	4	2	4.13	2.36	0.037037	0.0263158	0.0431106	3.54878	76	3.54878
	SN	3	5.88	2	1	0.9	0.5	0.0185185	0.0131579	0.00939457	1.36903	95.8	1.36903
	SN	4	0	0	0	0	0	0	0	0	0		0
	SN	5	4.82	30	8	8.85	4.4	0.277778	0.105263	0.09238	15.8474		15.8474
	SN	6	0	0	0	0	0	0	0	0	0		0
	SN	7	7.02	9	10	11.64	5.31	0.0833333	0.131579	0.121503	11.2138		11.2138
	SN	8	0	0	0	0	0	0	0	0	0		0
	SN	9	8.9	12	5	6.56	3.22	0.111111	0.0657895	0.068476	8.17922		8.17922
	SN	10	15.28	6	10	18.01	10.12	0.0555556	0.131579	0.187996	12.5043		12.5043
	SN	11	11.5	20	5	12.32	6.7	0.185185	0.0657895	0.128601	12.6525		12.6525
	SN	12	0	0	0	0	0	0	0	0	0		0
	SN	13	0	0	0	0	0	0	0	0	0		0
	SN	14	0	0	0	0	0	0	0	0	0		0
	SN	15	0	0	0	0	0	0	0	0	0		0
	SN	16	0	0	0	0	0	0	0	0	0		0
	SN	17	0	0	0	0	0	0	0	0	0		0
	SN	18	0	0	0	0	0	0	0	0	0		0
	SN	1	9.26	9	9	4.97	3.8	0.0708661	0.121622	0.0623119	8.49332	127	8.49332
	SN	2	7.58	5	2	3.45	2.56	0.0393701	0.027027	0.0432548	3.65506	74	3.65506
	SN	3	7.06	14	3	0.99	0.75	0.110236	0.0405405	0.0124122	5.43963	79.76	5.43963
	SN	4	19.1	7	3	4.81	2.76	0.0551181	0.0405405	0.0603059	5.19882		5.19882
	SN	5	5.58	38	10	9.76	6.45	0.299213	0.135135	0.122367	18.5572		18.5572
	SN	6	0	2	1	0.17	0.06	0.015748	0.0135135	0.00213139	1.04643		1.04643
	SN	7	7.54	11	11	10.55	5.45	0.0866142	0.148649	0.132272	12.2512		12.2512
	SN	8	0	0	0	0	0	0	0	0	0		0
	SN	9	9.3	19	5	6.17	3.41	0.149606	0.0675676	0.0773571	9.8177		9.8177
	SN	10	14.36	13	28	36.31	20.7	0.102362	0.378378	0.455241	31.1994		31.1994
	SN	11	13.88	9	2	2.58	1.92	0.0708661	0.027027	0.032347	4.34134		4.34134
	SN	12	0	0	0	0	0	0	0	0	0		0
	SN	13	0	0	0	0	0	0	0	0	0		0
	SN	14	0	0	0	0	0	0	0	0	0		0
	SN	15	0	0	0	0	0	0	0	0	0		0
	SN	16	0	0	0	0	0	0	0	0	0		0
	SN	17	0	0	0	0	0	0	0	0	0		0
	SN	18	0	0	0	0	0	0	0	0	0		0
一次施肥	SN1	1	11.4	2	5	4.03	2.25	0.015873	0.0714286	0.0517131	4.63382	126	4.63382	11.1605
	SN1	2	9.84	3	3	2.36	1.58	0.0238095	0.0428571	0.0302836	3.23168	70	3.23168	9.33053
	SN1	3	6.1	5	2	0.18	0.11	0.0396825	0.0285714	0.00230977	2.35212	77.93	2.35212	2.95182
	SN1	4	0	0	0	0	0	0	0	0	0		0	0
	SN1	5	5.24	18	5	8.19	4.1	0.142857	0.0714286	0.105094	10.646		10.646	14.2765
	SN1	6	0	0	0	0	0	0	0	0	0		0	0
	SN1	7	7.04	10	10	8.28	4.16	0.0793651	0.142857	0.106249	10.949		10.949	10.1611
	SN1	8	0	0	0	0	0	0	0	0	0		0	4.08687
	SN1	9	12.2	24	10	12.98	7.38	0.190476	0.142857	0.16656	16.6631		16.6631	8.55321
	SN1	10	18.8	15	15	21.18	12.63	0.119048	0.214286	0.271782	20.1705		20.1705	16.4067
	SN1	11	16.02	49	20	20.73	13.19	0.388889	0.285714	0.266008	31.3537		31.3537	16.3228
	SN1	12	0	0	0	0	0	0	0	0	0		0	0
	SN1	13	0	0	0	0	0	0	0	0	0		0	0
	SN1	14	0	0	0	0	0	0	0	0	0		0	6.43243
	SN1	15	0	0	0	0	0	0	0	0	0		0	0
	SN1	16	0	0	0	0	0	0	0	0	0		0	0.317414
	SN1	17	0	0	0	0	0	0	0	0	0		0	0
	SN1	18	0	0	0	0	0	0	0	0	0		0	0
	SN1	1	7.4	13	15	11.37	7.55	0.166667	0.258621	0.170823	19.8704	78	19.8704
	SN1	2	9.38	8	8	10.89	6.77	0.102564	0.137931	0.163612	13.4702	58	13.4702
	SN1	3	8.62	1	1	0.23	0.19	0.0128205	0.0172414	0.00345553	1.11725	66.56	1.11725
	SN1	4	0	0	0	0	0	0	0	0	0		0
	SN1	5	4.32	13	4	5.81	3.68	0.166667	0.0689655	0.0872897	10.7641		10.7641
	SN1	6	0	0	0	0	0	0	0	0	0		0
	SN1	7	7.86	4	5	5.25	1.91	0.0512821	0.0862069	0.0788762	7.21217		7.21217
	SN1	8	0	0	0	0	0	0	0	0	0		0
	SN1	9	11.02	9	3	1.87	1.26	0.115385	0.0517241	0.028095	6.50679		6.50679
	SN1	10	11.9	5	5	3.82	2.63	0.0641026	0.0862069	0.0573918	6.92338		6.92338
	SN1	11	12.22	9	2	6.81	4.5	0.115385	0.0344828	0.102314	8.40604		8.40604
	SN1	12	0	0	0	0	0	0	0	0	0		0
	SN1	13	0	0	0	0	0	0	0	0	0		0
	SN1	14	14.2	16	15	20.51	13.21	0.205128	0.258621	0.308143	25.7297		25.7297
	SN1	15	0	0	0	0	0	0	0	0	0		0
	SN1	16	0	0	0	0	0	0	0	0	0		0
	SN1	17	0	0	0	0	0	0	0	0	0		0
	SN1	18	0	0	0	0	0	0	0	0	0		0
	SN1	1	10.34	7	10	11.35	5.69	0.0795455	0.131579	0.121494	11.0873	88	11.0873
	SN1	2	8.22	15	15	12.61	7.76	0.170455	0.197368	0.134982	16.7602	76	16.7602
	SN1	3	5.42	9	2	0.55	0.38	0.102273	0.0263158	0.00588739	4.48253	93.42	4.48253
	SN1	4	0	0	0	0	0	0	0	0	0		0
	SN1	5	3.8	21	8	13.06	7.98	0.238636	0.105263	0.139799	16.1233		16.1233
	SN1	6	0	0	0	0	0	0	0	0	0		0
	SN1	7	4.78	4	5	5.23	2.51	0.0454545	0.0657895	0.0559837	5.57426		5.57426
	SN1	8	0	5	7	10.38	4.82	0.0568182	0.0921053	0.111111	8.66782		8.66782
	SN1	9	12.26	4	7	2.31	1.37	0.0454545	0.0921053	0.024727	5.40956		5.40956
	SN1	10	16.58	12	20	22.45	11.5	0.136364	0.263158	0.240313	21.3278		21.3278
	SN1	11	11.64	11	2	15.48	8.92	0.125	0.0263158	0.165703	10.5673		10.5673
	SN1	12	0	0	0	0	0	0	0	0	0		0
	SN1	13	0	0	0	0	0	0	0	0	0		0
	SN1	14	0	0	0	0	0	0	0	0	0		0
	SN1	15	0	0	0	0	0	0	0	0	0		0
	SN1	16	0	0	0	0	0	0	0	0	0		0
	SN1	17	0	0	0	0	0	0	0	0	0		0
	SN1	18	0	0	0	0	0	0	0	0	0		0
	SN1	1	10.44	4	8	8.41	3.76	0.0425532	0.121212	0.107751	9.05056	94	9.05056
	SN1	2	9.14	2	3	3.83	2	0.0212766	0.0454545	0.0490711	3.86007	66	3.86007
	SN1	3	6.26	7	2	0.85	0.52	0.0744681	0.030303	0.0108905	3.85539	78.05	3.85539
	SN1	4	0	0	0	0	0	0	0	0	0		0
	SN1	5	4.94	28	8	13.12	6.89	0.297872	0.121212	0.168097	19.5727		19.5727
	SN1	6	0	0	0	0	0	0	0	0	0		0
	SN1	7	5.8	12	15	11.89	6.03	0.12766	0.227273	0.152338	16.909		16.909
	SN1	8	0	4	8	5.2	3.01	0.0425532	0.121212	0.066624	7.67964		7.67964
	SN1	9	9.22	9	3	2.17	1.46	0.0957447	0.0454545	0.0278027	5.6334		5.6334
	SN1	10	20.28	8	13	18.27	11.09	0.0851064	0.19697	0.234081	17.2052		17.2052
	SN1	11	11.08	19	5	13.35	7.85	0.202128	0.0757576	0.171044	14.9643		14.9643
	SN1	12	0	0	0	0	0	0	0	0	0		0
	SN1	13	0	0	0	0	0	0	0	0	0		0
	SN1	14	0	0	0	0	0	0	0	0	0		0
	SN1	15	0	0	0	0	0	0	0	0	0		0
	SN1	16	0	1	1	0.96	0.53	0.0106383	0.0151515	0.0122998	1.26965		1.26965
	SN1	17	0	0	0	0	0	0	0	0	0		0
	SN1	18	0	0	0	0	0	0	0	0	0		0
				119	60	48.71	26.18						93.3045

## Sheet: Sheet2
物种缩写 Species Abbreviations	三次施肥 Three applications of fertilizer					一次施肥 One applications of fertilizer
	CK	LN	MN	HN	SN	CK	LN	MN	HN	SN
Kc	20.5862	11.3975	13.6714	14.9562	15.0212	16.9084	13.8197	10.8183	6.96143	11.1605
Pf	5.39751	6.21164	11.9303	6.228	5.59337	4.98107	6.98871	11.6352	9.13823	9.33053
Ct	4.97812	3.9673	3.31548	5.18221	3.22388	4.21793	3.8368	2.32475	2.19625	2.95182
Lt	2.72344	3.64554	6.98581	2.45605	8.44157	0.79547	0	0	0	0
Pb	17.9953	18.6238	12.8355	20.0231	18.6251	12.002	15.99	15.7712	17.8388	14.2765
Pv	0	0	0.263685	0.425861	0.261608	1.5281	0	0.244933	0	0
Aa	11.156	14.055	9.35156	9.8618	10.1775	14.0617	6.29441	9.61741	11.4346	10.1611
Og	1.25988	0	0.364488	0.518804	0.463207	4.58988	0.96894	2.41988	2.01633	4.08687
Ac	6.84043	5.78705	5.90393	4.15509	10.7571	3.86912	8.46043	20.7617	11.4286	8.55321
Fo	18.1426	14.7787	24.8173	24.3788	22.0757	9.04658	21.8485	7.50474	19.7718	16.4067
Pa	9.79898	20.0533	7.68415	11.3784	5.09864	10.5569	14.4416	18.4023	14.4246	16.3228
Sd	0	0	0	0	0	0.569126	0	0	0	0
Sp	0.261261	0	2.6039	0	0	13.6286	6.76421	0	4.78935	6.43243
Em	0	0	0	0	0	2.96786	0	0	0	0
Pm	0.342691	0.707064	0	0.200693	0	0	0.586687	0.499568	0	0.317414
Sm	0.517564	0.773027	0	0	0	0	0	0	0	0
Gm	0	0	0.27	0.24	0.26	0.28	0	0	0	0
