# Supplementary material for: Effects of short‐term nitrogen addition on the recovery of alpine grassland in the Tianshan Mountains of Xinjiang, China
Source: Ecol Evol. 2024 Oct 8;14(10):e70329. doi: 10.1002/ece3.70329 (PMC11461568; doi:10.1002/ece3.70329)
Supplement: Supplementary file 1 — Data S1. [file ECE3-14-e70329-s001.zip › salt.mg.kg.csv]

	addition	thickness	type	m2	s2	position
1	CK	(0-10)	3 times	756.575675	16.9492671657459	756.575675
2	CK	(0-10)	times	687.880475	71.8109477708599	687.880475
3	CK	(10-20)	3 times	717.6961	61.141856637386	1474.271775
4	CK	(10-20)	times	658.06485	55.4282011592475	1345.945325
5	LN	(0-10)	3 times	682.3944	45.6906659059959	682.3944
6	LN	(0-10)	times	785.198675	58.8166086637312	785.198675
7	LN	(10-20)	3 times	775.657675	101.799608553975	1458.052075
8	LN	(10-20)	times	810.72085	135.434038505453	1595.919525
9	MN	(0-10)	3 times	744.172375	58.0846332050268	744.172375
10	MN	(0-10)	times	725.80595	94.4976527247988	725.80595
11	MN	(10-20)	3 times	738.6863	67.8462828942505	1482.858675
12	MN	(10-20)	times	734.8699	82.0562979786845	1460.67585
13	N	(0-10)	3 times	746.080575	56.1941141489851	746.080575
14	N	(0-10)	times	708.393625	103.575527500222	708.393625
15	N	(10-20)	3 times	868.682425	278.674927613188	1614.763
16	N	(10-20)	times	680.4862	47.5712384709501	1388.879825
17	SN	(0-10)	3 times	860.8111	80.420311174769	860.8111
18	SN	(0-10)	times	664.982075	63.2128752818272	664.982075
19	SN	(10-20)	3 times	792.59295	14.5637044301922	1653.40405
20	SN	(10-20)	times	697.898525	104.882672871845	1362.8806
