# Supplementary material for: Effects of short‐term nitrogen addition on the recovery of alpine grassland in the Tianshan Mountains of Xinjiang, China
Source: Ecol Evol. 2024 Oct 8;14(10):e70329. doi: 10.1002/ece3.70329 (PMC11461568; doi:10.1002/ece3.70329)
Supplement: Supplementary file 1 — Data S1. [file ECE3-14-e70329-s001.zip › SEM--3times.xlsx]

## Sheet: Sheet1
N	ANPP	richness	abundance	Coverage	SW	SP	IS	PL	CN	CP	NP	water	PH	salt	SOC	AP	TN	TP
1	69.38	12	98	57	2.19649	0.873242	7.88903	0.883934	6.41492	53.5218	0.119856	0.135469	8.17	721.513	40581.5	6.0776	6326.1	758.223
1	48.71	8	119	60	1.94167	0.840407	6.26592	0.933744	24.4006	134.879	0.180907	0.149611	8.16	786.391	41603.4	4.17335	1705.01	308.449
1	52.82	9	113	55	1.99471	0.843721	6.3988	0.907832	462.54	86.3143	5.35879	0.200054	8.16	725.329	40690.6	5.04952	87.972	471.423
1	53.3	8	105	59	1.90136	0.831323	5.92848	0.914361	80.4399	68.3917	1.17617	0.162193	8.24	637.552	34518.3	4.72057	429.119	504.715
1	69.38	12	98	57	2.19649	0.873242	7.88903	0.883934	113.833	72.3795	1.57272	0.22309	7.53	825.509	38245.3	4.56667	335.978	528.399
1	48.71	8	119	60	1.94167	0.840407	6.26592	0.933744	14.4098	77.8699	0.185049	0.133354	7.86	877.985	32202.8	5.40303	2234.78	413.545
1	52.82	9	113	55	1.99471	0.843721	6.3988	0.907832	45.6074	73.8235	0.61779	0.119487	7.8	756.814	33813.6	4.36516	741.405	458.033
1	53.3	8	105	59	1.90136	0.831323	5.92848	0.914361	9.27697	192.073	0.0482991	0.15215	8.18	642.322	35694.3	4.33008	3847.62	185.837
2	55.55	11	149	61	2.01223	0.84728	6.54793	0.915805	59.657	43.46	1.37269	0.149499	8.07	826.463	33197.3	4.64542	556.47	763.859
2	56.74	9	124	62	2.14189	0.865264	7.42194	0.893236	43.6017	35.5077	1.22795	0.164772	8.08	739.64	28969	5.71244	664.401	815.852
2	41.83	8	126	47	1.46407	0.712892	3.48301	0.752382	30.1357	149.548	0.201513	0.137631	8.13	727.237	36082.3	4.56922	1197.32	241.276
2	60.74	7	112	59	1.90519	0.839576	6.23349	0.916203	10.2949	157.105	0.0655288	0.143802	8.1	661.404	43515.8	5.16771	4226.92	276.985
2	55.55	11	149	61	2.01223	0.84728	6.54793	0.915805	43.7766	129.585	0.337822	0.141955	8.19	924.736	46164	5.3675	1054.54	356.246
2	56.74	9	124	62	2.14189	0.865264	7.42194	0.893236	8.52041	76.9245	0.110763	0.130076	8.17	655.68	45654.8	4.61083	5358.29	593.502
2	41.83	8	126	47	1.46407	0.712892	3.48301	0.752382	13.7145	44.4371	0.308627	0.134302	8.1	1240.54	37562.8	5.56374	2738.91	845.302
2	60.74	7	112	59	1.90519	0.839576	6.23349	0.916203	31.668	382.957	0.0826932	0.148632	8.18	653.771	40533.1	5.12868	1279.94	105.842
3	100.76	9	149	76	2.02691	0.832389	5.9662	0.880277	20.2116	255.935	0.0789719	0.163485	8.06	771.126	39528.4	5.3518	1955.73	154.447
3	70.49	11	86	60	1.88559	0.823793	5.67513	0.858169	16.7104	133.872	0.124823	0.156198	8.11	797.841	43897.8	6.6617	2626.98	327.909
3	63	7	99	65	1.90029	0.813563	5.36375	0.864858	11.2796	1530.47	0.00737002	0.135953	8.13	797.841	41708.7	4.57249	3697.71	27.2522
3	81.78	8	95	59	2.0196	0.841501	6.30917	0.877103	5.34143	119.995	0.0445136	0.132501	8.16	803.565	32665.7	3.93392	6115.54	272.225
3	100.76	9	149	76	2.02691	0.832389	5.9662	0.880277	76.75	44.5463	1.72292	0.169575	7.85	765.401	38181.8	4.61194	497.483	857.126
3	70.49	11	86	60	1.88559	0.823793	5.67513	0.858169	5.18611	52.7373	0.0983385	0.160478	7.33	774.942	32978.5	7.9844	6359.01	625.335
3	63	7	99	65	1.90029	0.813563	5.36375	0.864858	90.7974	154.34	0.588296	0.166329	8.05	749.181	34746.6	8.26519	382.683	225.131
3	81.78	8	95	59	2.0196	0.841501	6.30917	0.877103	133.325	140.357	0.949902	0.158158	8.06	736.778	37442.8	7.79637	280.838	266.769
4	82.15	10	173	70	1.99985	0.83124	5.92557	0.834003	33.8292	56.5722	0.597983	0.186554	8.06	640.414	38995.3	8.70085	1152.71	689.302
4	91.21	9	80	74	1.84083	0.792265	4.81382	0.837796	23.7357	51.8751	0.457554	0.169211	8	743.457	35563.5	7.83419	1498.32	685.561
4	86.21	9	133	75	1.90186	0.833751	6.01507	0.914602	82.9847	137.59	0.603131	0.146155	7.97	690.027	47794	6.51922	575.937	347.366
4	63.3	10	84	55	1.88018	0.84172	6.31791	0.966224	4.89188	122.08	0.0400711	0.145801	8.06	655.68	38504.7	7.39807	7871.15	315.406
4	82.15	10	173	70	1.99985	0.83124	5.92557	0.834003	16.9406	113.107	0.149775	0.197248	8.09	793.07	35667.5	7.7345	2105.44	315.344
4	91.21	9	80	74	1.84083	0.792265	4.81382	0.837796	15.0348	55.1463	0.272634	0.174096	7.84	793.07	40963.5	5.95814	2724.58	742.815
4	86.21	9	133	75	1.90186	0.833751	6.01507	0.914602	14.8405	160.785	0.0923004	0.156091	7.98	711.971	30517.7	7.98408	2056.38	189.805
4	63.3	10	84	55	1.88018	0.84172	6.31791	0.966224	20.7025	50.3647	0.411052	0.152138	8.13	678.578	30674.4	7.55464	1481.67	609.045
5	96.83	9	110	64	1.96275	0.837992	6.17253	0.893288	64.8711	103.227	0.62843	0.181963	7.64	759.677	38365.4	7.89868	591.41	371.659
5	83.3	11	109	50	1.9979	0.833083	5.99101	0.833187	20.0961	288.204	0.0697288	0.150296	7.75	812.152	37352.2	7.91052	1858.68	129.603
5	95.8	8	108	76	1.80816	0.802235	5.05651	0.86954	20.6896	124.298	0.166452	0.150536	7.97	676.67	50541	8.39353	2442.82	406.612
5	79.76	10	127	74	1.98756	0.827389	5.79337	0.863185	42.8034	106.72	0.40108	0.169415	8.6	735.824	40039.9	10.2288	935.439	375.186
5	96.83	9	110	64	1.96275	0.837992	6.17253	0.893288	4.39981	116.924	0.0376296	0.214612	7.96	859.857	33747.8	9.86642	7670.29	288.63
5	83.3	11	109	50	1.9979	0.833083	5.99101	0.833187	22.5758	69.6359	0.324197	0.171788	7.67	820.739	37468.5	9.18666	1659.68	538.064
5	95.8	8	108	76	1.80816	0.802235	5.05651	0.86954	14.8182	51.1236	0.289851	0.154291	8.06	789.254	37009.4	9.34874	2497.56	723.919
5	79.76	10	127	74	1.98756	0.827389	5.79337	0.863185	194.533	145.952	1.33285	0.165841	8.06	973.395	35034.1	9.06921	180.094	240.039
