# Supplementary material for: Effects of short‐term nitrogen addition on the recovery of alpine grassland in the Tianshan Mountains of Xinjiang, China
Source: Ecol Evol. 2024 Oct 8;14(10):e70329. doi: 10.1002/ece3.70329 (PMC11461568; doi:10.1002/ece3.70329)
Supplement: Supplementary file 1 — Data S1. [file ECE3-14-e70329-s001.zip › SEM--times.xlsx]

## Sheet: Sheet1
N	ANPP	richness	abundance	Coverage	SW	SP	IS	PL	CN	CP	NP	water	PH	salt	SOC	AP	TN	TP
1	58.29	9	97	51	2.08538	0.864339	7.37133	0.949097	206.757	73.9419	2.79621	0.161864	8.14	639.46	31049.1	5.44644	150.172	419.911
1	56.65	7	57	47	1.41317	0.655614	2.90372	0.726225	8.5942	65.5182	0.131173	0.131517	8.11	740.595	34789.8	55.8229	4048.05	530.994
1	70.62	13	91	69	2.33113	0.889074	9.01499	0.908842	17.5647	587.375	0.0299037	0.152547	8.14	623.24	30704.6	7.0394	1748.09	52.2742
1	41.03	8	74	64	1.76385	0.787194	4.69911	0.848233	6.04014	55.4972	0.108837	0.14354	8.04	628.965	30143.1	4.85015	4990.47	543.147
1	58.29	9	97	51	2.08538	0.864339	7.37133	0.949097	62.8265	1662.74	0.037785	0.136465	8.12	777.804	29170.1	4.57139	464.296	17.5434
1	56.65	7	57	47	1.41317	0.655614	2.90372	0.726225	12.2798	45.0176	0.272778	0.161384	7.87	826.463	26552.4	4.44932	2162.28	589.824
1	70.62	13	91	69	2.33113	0.889074	9.01499	0.908842	8.23461	69.9145	0.117781	0.146316	8.19	655.68	26768	4.41222	3250.67	382.867
1	41.03	8	74	64	1.76385	0.787194	4.69911	0.848233	10.2677	515.106	0.0199332	0.110585	8	982.936	27833.6	6.40508	2710.78	54.0346
2	54.99	8	114	61	1.9178	0.837143	6.14037	0.922269	25.0731	93.0833	0.269362	0.156304	8.22	611.791	41660.8	5.72535	1661.57	447.564
2	40.54	8	60	46	1.61914	0.773592	4.41681	0.90366	8.08113	93.6828	0.0862605	0.140869	7.96	774.942	37686	4.88407	4663.45	402.272
2	73.95	9	94	70	1.89949	0.814293	5.38482	0.864497	19.4016	41.5628	0.466803	0.137931	8.05	776.85	30481.9	4.015	1571.1	733.394
2	63.26	8	75	53	1.90731	0.830083	5.88524	0.868055	6.78992	181.28	0.0374554	0.131294	8.18	775.896	31117.2	4.08838	4582.85	171.652
2	54.99	8	114	61	1.9178	0.837143	6.14037	0.922269	66.4453	49.5921	1.33984	0.149619	8.13	664.266	26970.2	4.7198	405.901	543.841
2	40.54	8	60	46	1.61914	0.773592	4.41681	0.90366	52.3399	70.8671	0.738565	0.143145	8.13	620.378	38281	6.04417	731.392	540.181
2	73.95	9	94	70	1.89949	0.814293	5.38482	0.864497	8.71826	39.027	0.223391	0.131273	7.76	718.65	28049.2	4.17085	3217.3	718.713
2	63.26	8	75	53	1.90731	0.830083	5.88524	0.868055	13.2857	40.3175	0.329527	0.119248	8.11	718.65	25869.6	5.44114	1947.17	641.646
3	65.24	8	71	63	1.44998	0.676178	3.08811	0.745141	19.8713	50.5806	0.392864	0.124226	8.12	854.132	30900.3	4.09427	1555.02	610.911
3	67.42	6	107	66	2.02716	0.855039	6.8984	0.880384	16.2157	130.946	0.123835	0.145137	7.75	642.322	32177.4	6.44134	1984.34	245.73
3	52.06	9	89	60	1.93801	0.834926	6.05789	0.882028	15.7328	55.8437	0.28173	0.126993	8.16	632.781	32270.4	5.96363	2051.15	577.87
3	54.47	9	127	58	1.82492	0.808488	5.22161	0.8776	53.2575	90.4283	0.588947	0.125439	8.23	662.358	30906.3	6.16498	580.318	341.776
3	65.24	8	71	63	1.44998	0.676178	3.08811	0.745141	8.36084	61.6375	0.135645	0.153734	8.01	630.873	26403.3	10.1412	3157.97	428.364
3	67.42	6	107	66	2.02716	0.855039	6.8984	0.880384	5.25466	47.533	0.110547	0.121918	8.08	727.237	27511.8	10.9387	5235.7	578.794
3	52.06	9	89	60	1.93801	0.834926	6.05789	0.882028	37.5191	69.2203	0.542024	0.173227	7.77	769.217	30896.9	9.73708	823.499	446.356
3	54.47	9	127	58	1.82492	0.808488	5.22161	0.8776	4.53925	194.923	0.0232874	0.153713	8.05	624.194	29449.4	7.51115	6487.73	151.082
4	64.85	7	98	58	1.9272	0.837128	6.1398	0.926789	6.8182	74.2118	0.0918749	0.151635	7.96	781.621	32140.4	8.11226	4713.91	433.09
4	85.03	10	53	56	1.98422	0.854984	6.89577	0.954208	9.21746	94.2137	0.0978357	0.142052	8.15	756.814	32865.9	8.23313	3565.62	348.845
4	44.74	9	97	55	2.00114	0.843904	6.40631	0.910758	16.7654	39.3795	0.425739	0.154699	7.83	868.444	32113.5	11.0604	1915.46	815.487
4	87.4	8	76	70	1.86861	0.819443	5.53842	0.898614	12.9165	59.6988	0.216361	0.0987832	7.8	733.916	31709.6	9.73319	2454.97	531.161
4	64.85	7	98	58	1.9272	0.837128	6.1398	0.926789	4.27414	52.7957	0.0809562	0.147453	7.97	658.542	24296.3	9.34312	5684.5	460.195
4	85.03	10	53	56	1.98422	0.854984	6.89577	0.954208	135.579	78.908	1.71819	0.143504	8.17	632.781	30781.1	5.565	227.034	390.088
4	44.74	9	97	55	2.00114	0.843904	6.40631	0.910758	59.9455	71.2104	0.841809	0.142876	8.06	825.509	29917.1	7.27334	499.072	420.123
4	87.4	8	76	70	1.86861	0.819443	5.53842	0.898614	12.3343	41.2945	0.298692	0.140952	7.89	786.391	23993.5	5.99306	1945.26	581.034
5	77.93	8	126	70	1.80721	0.806169	5.15913	0.869085	34.2061	127.254	0.268801	0.145318	8.04	611.791	27050.8	9.24913	790.819	212.573
5	66.56	9	78	58	1.99107	0.84317	6.37633	0.906174	58.5333	48.6047	1.20427	0.136059	8.02	638.506	26413.6	7.78952	451.257	543.436
5	93.42	9	88	76	2.07433	0.861403	7.21518	0.944068	6.56029	50.2559	0.130538	0.124558	7.94	746.319	27800.8	6.64181	4237.74	553.185
5	78.05	10	94	66	2.09001	0.860709	7.1792	0.90768	40.2613	70.4794	0.571249	0.13606	7.93	836.959	25036.9	9.26587	621.859	355.236
5	77.93	8	126	70	1.80721	0.806169	5.15913	0.869085	39.1431	39.9272	0.980361	0.138068	8	759.677	25109.1	8.3909	641.471	628.873
5	66.56	9	78	58	1.99107	0.84317	6.37633	0.906174	22.5843	105.505	0.214058	0.196055	7.92	628.965	36477.9	9.58646	1615.18	345.744
5	93.42	9	88	76	2.07433	0.861403	7.21518	0.944068	91.4673	71.9914	1.27053	0.122834	8	636.598	32813.8	8.26586	358.749	455.801
5	78.05	10	94	66	2.09001	0.860709	7.1792	0.90768	11.9485	62.0661	0.192512	0.114155	7.86	634.689	26783.8	9.42959	2241.61	431.537
