# Supplementary material for: Effects of short‐term nitrogen addition on the recovery of alpine grassland in the Tianshan Mountains of Xinjiang, China
Source: Ecol Evol. 2024 Oct 8;14(10):e70329. doi: 10.1002/ece3.70329 (PMC11461568; doi:10.1002/ece3.70329)
Supplement: Supplementary file 1 — Data S1. [file ECE3-14-e70329-s001.zip › SOC.mg.kg..csv]

	addition	thickness	type	k	v	n	position
1	CK	0-10 cm	3 times	35837.4247775	2410.872429094	1205.436214547	35837.4247775
2	CK	0-10 cm	times	28565.35113	2000.18014020826	1000.09007010413	28565.35113
3	CK	10-20 cm	3 times	39348.4227625	3252.52685485212	1626.26342742606	75185.84754
4	CK	10-20 cm	times	31671.6355475	2112.01823250981	1056.00911625491	60236.9866775
5	LN	0-10 cm	3 times	40214.3759475	5275.40492505156	2637.70246252578	40214.3759475
6	LN	0-10 cm	times	32207.3582875	481.231511450931	240.615755725465	32207.3582875
7	LN	10-20 cm	3 times	34988.9756925	2597.80442229437	1298.90221114718	75203.35164
8	LN	10-20 cm	times	27581.0215625	1198.34247534424	599.171237672119	59788.37985
9	MN	0-10 cm	3 times	34455.7678975	4953.9643574965	2476.98217874825	34455.7678975
10	MN	0-10 cm	times	27247.0166225	3601.43936456225	1800.71968228113	27247.0166225
11	MN	10-20 cm	3 times	35441.0890675	6124.64145468969	3062.32072734485	69896.856965
12	MN	10-20 cm	times	35236.441065	5380.39988185972	2690.19994092986	62483.4576875
13	N	0-10 cm	3 times	41574.640615	6079.47712298587	3039.73856149293	41574.640615
14	N	0-10 cm	times	26575.5091325	1172.02700992869	586.013504964343	26575.5091325
15	N	10-20 cm	3 times	42478.6577775	4148.12240386159	2074.06120193079	84053.2983925
16	N	10-20 cm	times	29792.4961675	5728.55832713156	2864.27916356578	56368.0053
17	SN	0-10 cm	3 times	35814.965885	1736.24978399519	868.124891997595	35814.965885
18	SN	0-10 cm	times	30296.14777	5284.99350116269	2642.49675058134	30296.14777
19	SN	10-20 cm	3 times	39450.1704275	4862.00543054691	2431.00271527345	75265.1363125
20	SN	10-20 cm	times	31563.5869825	763.401656599177	381.700828299588	61859.7347525
