# Supplementary material for: Effects of short‐term nitrogen addition on the recovery of alpine grassland in the Tianshan Mountains of Xinjiang, China
Source: Ecol Evol. 2024 Oct 8;14(10):e70329. doi: 10.1002/ece3.70329 (PMC11461568; doi:10.1002/ece3.70329)
Supplement: Supplementary file 1 — Data S1. [file ECE3-14-e70329-s001.zip › Soil physical and chemical properties.csv]

type	thickness	addition	water%	PH	salt(mg/kg)	SOC(mg/kg)	SP(mg/kg)	TN(mg/kg)	TP(mg/kg)	C:N	C:P	N:P
3 times	10-20 cm	CK	0.135469428	8.17	721.5125	40581.46229	6.077595678	6326.101308	758.2225089	6.414924503	53.521838	0.119856207
3 times	10-20 cm	CK	0.149611477	8.16	786.3913	41603.38383	4.173352593	1705.012403	308.4492819	24.40063413	134.8791723	0.180907354
3 times	10-20 cm	CK	0.20005361	8.16	725.3289	40690.55944	5.049518019	87.9719691	471.4228963	462.5400552	86.31434697	5.358785317
3 times	10-20 cm	CK	0.162193424	8.24	637.5517	34518.28549	4.720571805	429.1187911	504.7145709	80.43992993	68.39169598	1.176165158
3 times	10-20 cm	LN	0.223090423	7.53	825.5094	38245.30516	4.56666933	335.9781742	528.3993736	113.8327073	72.37954297	1.572719344
3 times	10-20 cm	LN	0.133354368	7.86	877.9849	32202.75591	5.403027578	2234.783582	413.545391	14.40978722	77.86994271	0.185049413
3 times	10-20 cm	LN	0.119486604	7.8	756.8142	33813.55932	4.365160073	741.4047949	458.0327665	45.60741926	73.82345062	0.617790402
3 times	10-20 cm	LN	0.152149546	8.18	642.3222	35694.28238	4.330081325	3847.621112	185.8367276	9.276974354	192.0733476	0.048299124
3 times	10-20 cm	MN	0.149499494	8.07	826.4635	33197.30586	4.645423956	556.4700059	763.8593345	59.65695457	43.45997275	1.372687344
3 times	10-20 cm	MN	0.164771958	8.08	739.6404	28969.02227	5.712435672	664.4007528	815.8521141	43.60173004	35.50768793	1.227951821
3 times	10-20 cm	MN	0.137630564	8.13	727.2371	36082.26371	4.56922462	1197.3243	241.2762307	30.13574828	149.5475274	0.201512849
3 times	10-20 cm	MN	0.143802448	8.1	661.4042	43515.76443	5.167708167	4226.924911	276.9851549	10.29489885	157.1050421	0.065528762
3 times	10-20 cm	N	0.141954591	8.19	924.7358	46163.97367	5.3674959	1054.535857	356.2456446	43.77658034	129.5846682	0.33782222
3 times	10-20 cm	N	0.130076484	8.17	655.6796	45654.80769	4.610825103	5358.290679	593.5017448	8.520405187	76.92447089	0.11076326
3 times	10-20 cm	N	0.134302195	8.1	1240.5429	37562.76151	5.563739108	2738.912115	845.3022908	13.71448222	44.43707525	0.308627022
3 times	10-20 cm	N	0.14863216	8.18	653.7714	40533.08824	5.12867897	1279.939681	105.8422752	31.66796751	382.957454	0.082693174
3 times	10-20 cm	SN	0.163485448	8.06	771.1257	39528.43273	5.351804226	1955.726837	154.447418	20.21163282	255.9345649	0.078971876
3 times	10-20 cm	SN	0.15619818	8.11	797.8405	43897.8389	6.661696973	2626.980907	327.9089099	16.71037608	133.8720528	0.124823484
3 times	10-20 cm	SN	0.135952581	8.13	797.8405	41708.67526	4.572485	3697.712151	27.25221415	11.27958953	1530.469232	0.00737002
3 times	10-20 cm	SN	0.132500658	8.16	803.5651	32665.73482	3.933917293	6115.541227	272.2248389	5.34142991	119.9954235	0.044513614
3 times	0-10 cm	CK	0.169575011	7.85	765.4011	38181.81818	4.611943134	497.4830879	857.1258605	76.74998228	44.54633787	1.722924621
3 times	0-10 cm	CK	0.160478171	7.33	774.9421	32978.49034	7.984397468	6359.007265	625.3353628	5.186106725	52.73728675	0.09833852
3 times	0-10 cm	CK	0.166328968	8.05	749.1814	34746.57534	8.265186776	382.6825254	225.1307792	90.79739219	154.3395153	0.588296471
3 times	0-10 cm	CK	0.158158154	8.06	736.7781	37442.81525	7.796373145	280.8381331	266.7686157	133.3252534	140.3568975	0.949901684
3 times	0-10 cm	LN	0.18655381	8.06	640.414	38995.30884	8.700854872	1152.711233	689.3015145	33.82920867	56.57220826	0.597982821
3 times	0-10 cm	LN	0.169211059	8	743.4568	35563.54227	7.834191221	1498.316783	685.5608175	23.73566302	51.87510919	0.457553987
3 times	0-10 cm	LN	0.146154961	7.97	690.0272	47793.97085	6.519220006	575.9371884	347.3655269	82.98469315	137.5898503	0.603130921
3 times	0-10 cm	LN	0.145801375	8.06	655.6796	38504.68183	7.398068155	7871.148406	315.405949	4.891875981	122.0797577	0.040071148
3 times	0-10 cm	MN	0.19724819	8.09	793.07	35667.46126	7.734495274	2105.444322	315.3438026	16.94058631	113.1065871	0.149775418
3 times	0-10 cm	MN	0.174096166	7.84	793.07	40963.47483	5.958143576	2724.583251	742.8146784	15.03476717	55.14629156	0.272634238
3 times	0-10 cm	MN	0.156091489	7.98	711.9715	30517.74858	7.984078564	2056.384524	189.8052109	14.84048738	160.7845666	0.092300447
3 times	0-10 cm	MN	0.152138489	8.13	678.578	30674.38692	7.554640928	1481.674147	609.0454409	20.70251883	50.36469344	0.411052216
3 times	0-10 cm	N	0.181962759	7.64	759.6765	38365.38462	7.898676019	591.4097707	371.6594181	64.87106997	103.2272633	0.628429621
3 times	0-10 cm	N	0.150295766	7.75	812.152	37352.18762	7.910520054	1858.67902	129.6033762	20.09609363	288.2038163	0.069728756
3 times	0-10 cm	N	0.150535596	7.97	676.6698	50541.04478	8.393525	2442.818862	406.6119045	20.68964079	124.2979957	0.166451926
3 times	0-10 cm	N	0.169415174	8.6	735.824	40039.94544	10.22884161	935.4392496	375.1863958	42.80336265	106.720142	0.401080451
3 times	0-10 cm	SN	0.214611971	7.96	859.857	33747.81256	9.866415343	7670.29403	288.6304024	4.399806895	116.9239702	0.03762964
3 times	0-10 cm	SN	0.171787522	7.67	820.7389	37468.53147	9.186662801	1659.679832	538.0637864	22.57575874	69.63585436	0.32419734
3 times	0-10 cm	SN	0.154291425	8.06	789.2536	37009.37317	9.34873794	2497.559524	723.9190604	14.81821467	51.12363411	0.289850574
3 times	0-10 cm	SN	0.165840678	8.06	973.3949	35034.14634	9.069212232	180.0935458	240.0385611	194.5330477	145.9521594	1.332854878
times	10-20 cm	CK	0.16186448	8.14	639.4599	31049.05437	5.446437855	150.171676	419.9113387	206.757061	73.94192895	2.796208645
times	10-20 cm	CK	0.131517009	8.11	740.5945	34789.76942	55.8228696	4048.053515	530.9943691	8.594197012	65.51815132	0.131172764
times	10-20 cm	CK	0.152546882	8.14	623.2402	30704.57725	7.039395273	1748.086866	52.2742016	17.56467476	587.375346	0.029903664
times	10-20 cm	CK	0.143540383	8.04	628.9648	30143.14115	4.85014994	4990.470885	543.1473437	6.040139668	55.49717126	0.108836893
times	10-20 cm	LN	0.136464932	8.12	777.8044	29170.12448	4.571387867	464.296179	17.54344588	62.82654435	1662.736311	0.037785032
times	10-20 cm	LN	0.161383985	7.87	826.4635	26552.44338	4.449320544	2162.283386	589.8239646	12.27981659	45.017573	0.27277829
times	10-20 cm	LN	0.146316004	8.19	655.6796	26767.9558	4.412216068	3250.665411	382.8671952	8.234608124	69.91446678	0.117781176
times	10-20 cm	LN	0.11058503	8	982.9359	27833.56259	6.405076015	2710.781809	54.03462645	10.26772516	515.1060425	0.019933226
times	10-20 cm	MN	0.156303884	8.22	611.791	41660.7565	5.725351901	1661.569054	447.564173	25.0731418	93.08331411	0.269362367
times	10-20 cm	MN	0.140869025	7.96	774.9421	37685.95041	4.884071574	4663.44997	402.2716872	8.081131063	93.68283081	0.086260535
times	10-20 cm	MN	0.137930847	8.05	776.8503	30481.88051	4.0150026	1571.099224	733.3939077	19.40162661	41.56276755	0.466803049
times	10-20 cm	MN	0.13129368	8.18	775.8962	31117.17684	4.088381519	4582.84783	171.6524281	6.789921462	181.2801437	0.037455406
times	10-20 cm	N	0.14961878	8.13	664.2665	26970.17893	4.719801101	405.9006583	543.8406231	66.44527023	49.59206389	1.33983676
times	10-20 cm	N	0.143144756	8.13	620.3779	38281.03138	6.044166167	731.3922156	540.1805045	52.33994916	70.86711028	0.738564744
times	10-20 cm	N	0.131272677	7.76	718.6502	28049.20914	4.170850983	3217.295888	718.7134882	8.718255987	39.02696916	0.223390547
times	10-20 cm	N	0.119247539	8.11	718.6502	25869.56522	5.441135056	1947.172962	641.6455507	13.28570483	40.3175323	0.329526736
times	10-20 cm	SN	0.124225691	8.12	854.1324	30900.29042	4.094267376	1555.019798	610.9113521	19.8713164	50.58064531	0.392864035
times	10-20 cm	SN	0.145137387	7.75	642.3222	32177.41935	6.441338772	1984.337854	245.7304773	16.21569598	130.9459848	0.123835
times	10-20 cm	SN	0.126993387	8.16	632.7812	32270.36395	5.963630819	2051.14954	577.8698254	15.73281875	55.84365636	0.281729739
times	10-20 cm	SN	0.125439471	8.23	662.3583	30906.27421	6.16498	580.3177042	341.7763812	53.25750702	90.42834996	0.588947018
times	0-10 cm	CK	0.153733512	8.01	630.873	26403.26975	10.14122675	3157.96931	428.3638977	8.360837983	61.63747668	0.135645364
times	0-10 cm	CK	0.121918399	8.08	727.2371	27511.82033	10.93865472	5235.700697	578.7935858	5.254658722	47.53304288	0.110547493
times	0-10 cm	CK	0.173227325	7.77	769.2175	30896.88296	9.737078438	823.4985045	446.3556655	37.5190517	69.22032216	0.54202365
times	0-10 cm	CK	0.153712809	8.05	624.1943	29449.43148	7.511148851	6487.731574	151.0823869	4.539249373	194.9229959	0.023287398
times	0-10 cm	LN	0.151634776	7.96	781.6208	32140.39125	8.112255098	4713.912978	433.0902154	6.818197834	74.21176954	0.091874886
times	0-10 cm	LN	0.14205189	8.15	756.8142	32865.93448	8.233129049	3565.615913	348.8446274	9.217463486	94.21367537	0.097835728
times	0-10 cm	LN	0.154698871	7.83	868.4439	32113.47377	11.06039517	1915.461393	815.4872523	16.76539861	39.37949205	0.425739331
times	0-10 cm	LN	0.098783157	7.8	733.9158	31709.63365	9.733189208	2454.973005	531.1606344	12.91648975	59.69876455	0.21636109
times	0-10 cm	MN	0.147452929	7.97	658.5419	24296.34641	9.343115305	5684.497024	460.1954446	4.274141813	52.79571256	0.080956229
times	0-10 cm	MN	0.14350407	8.17	632.7812	30781.09932	5.564995204	227.0344793	390.0884116	135.5789632	78.90800754	1.718190174
times	0-10 cm	MN	0.142876456	8.06	825.5094	29917.12707	7.273340394	499.0718563	420.1232815	59.94553028	71.21035274	0.841809203
times	0-10 cm	MN	0.140952158	7.89	786.3913	23993.49369	5.993064703	1945.260718	581.0336777	12.33433311	41.2944974	0.29869193
times	0-10 cm	N	0.145318193	8.04	611.791	27050.84746	9.249126781	790.8187425	212.5731999	34.20612841	127.2542704	0.268801419
times	0-10 cm	N	0.136059304	8.02	638.5058	26413.5514	7.789518643	451.2567164	543.4363492	58.53331472	48.60468285	1.204273154
times	0-10 cm	N	0.12455767	7.94	746.3191	27800.78508	6.641812982	4237.737929	553.1847022	6.560288897	50.25588194	0.130537733
times	0-10 cm	N	0.136059794	7.93	836.9586	25036.85259	9.265868653	621.858936	355.2362244	40.26130548	70.47944683	0.571248886
times	0-10 cm	SN	0.138067875	8	759.6765	25109.14454	8.390899276	641.4706756	628.872739	39.14309024	39.9272269	0.980360853
times	0-10 cm	SN	0.196055121	7.92	628.9648	36477.85108	9.586461166	1615.183363	345.743619	22.58434053	105.5054933	0.214058433
times	0-10 cm	SN	0.122834497	8	636.5976	32813.785	8.265864846	358.7487557	455.8012884	91.46731377	71.99142661	1.270530646
times	0-10 cm	SN	0.114155362	7.86	634.6894	26783.81046	9.429592816	2241.612294	431.5369301	11.94845805	62.06609121	0.19251185
