# Supplementary material for: Effects of short‐term nitrogen addition on the recovery of alpine grassland in the Tianshan Mountains of Xinjiang, China
Source: Ecol Evol. 2024 Oct 8;14(10):e70329. doi: 10.1002/ece3.70329 (PMC11461568; doi:10.1002/ece3.70329)
Supplement: Supplementary file 1 — Data S1. [file ECE3-14-e70329-s001.zip › Soil physical and chemical properties.xlsx]

## Sheet: 土层全
thickness	addition	type	water%	PH	salt(mg/kg)	SOC(mg/kg)	SP(mg/kg)	TN(mg/kg)	TP(mg/kg)
(0-10)	CK	3 times	0.169575	7.85	765.401	38181.8	4.61194	497.483	857.126
(0-10)	CK	3 times	0.160478	7.33	774.942	32978.5	7.9844	6359.01	625.335
(0-10)	CK	3 times	0.166329	8.05	749.181	34746.6	8.26519	382.683	225.131
(0-10)	CK	3 times	0.158158	8.06	736.778	37442.8	7.79637	280.838	266.769
(0-10)	CK	times	0.153734	8.01	630.873	38995.3	10.1412	3157.97	428.364
(0-10)	CK	times	0.121918	8.08	727.237	35563.5	10.9387	5235.7	578.794
(0-10)	CK	times	0.173227	7.77	769.217	47794	9.73708	823.499	446.356
(0-10)	CK	times	0.153713	8.05	624.194	38504.7	7.51115	6487.73	151.082
(0-10)	LN	3 times	0.186554	8.06	640.414	35667.5	8.70085	1152.71	689.302
(0-10)	LN	3 times	0.169211	8	743.457	40963.5	7.83419	1498.32	685.561
(0-10)	LN	3 times	0.146155	7.97	690.027	30517.7	6.51922	575.937	347.366
(0-10)	LN	3 times	0.145801	8.06	655.68	30674.4	7.39807	7871.15	315.406
(0-10)	LN	times	0.151635	7.96	781.621	38365.4	8.11226	4713.91	433.09
(0-10)	LN	times	0.142052	8.15	756.814	37352.2	8.23313	3565.62	348.845
(0-10)	LN	times	0.154699	7.83	868.444	50541	11.0604	1915.46	815.487
(0-10)	LN	times	0.0987832	7.8	733.916	40039.9	9.73319	2454.97	531.161
(0-10)	MN	3 times	0.197248	8.09	793.07	33747.8	7.7345	2105.44	315.344
(0-10)	MN	3 times	0.174096	7.84	793.07	37468.5	5.95814	2724.58	742.815
(0-10)	MN	3 times	0.156091	7.98	711.971	37009.4	7.98408	2056.38	189.805
(0-10)	MN	3 times	0.152138	8.13	678.578	35034.1	7.55464	1481.67	609.045
(0-10)	MN	times	0.147453	7.97	658.542	40581.5	9.34312	5684.5	460.195
(0-10)	MN	times	0.143504	8.17	632.781	41603.4	5.565	227.034	390.088
(0-10)	MN	times	0.142876	8.06	825.509	40690.6	7.27334	499.072	420.123
(0-10)	MN	times	0.140952	7.89	786.391	34518.3	5.99306	1945.26	581.034
(0-10)	HN	3 times	0.181963	7.64	759.677	38245.3	7.89868	591.41	371.659
(0-10)	HN	3 times	0.150296	7.75	812.152	32202.8	7.91052	1858.68	129.603
(0-10)	HN	3 times	0.150536	7.97	676.67	33813.6	8.39353	2442.82	406.612
(0-10)	HN	3 times	0.169415	8.6	735.824	35694.3	10.2288	935.439	375.186
(0-10)	HN	times	0.145318	8.04	611.791	33197.3	9.24913	790.819	212.573
(0-10)	HN	times	0.136059	8.02	638.506	28969	7.78952	451.257	543.436
(0-10)	HN	times	0.124558	7.94	746.319	36082.3	6.64181	4237.74	553.185
(0-10)	HN	times	0.13606	7.93	836.959	43515.8	9.26587	621.859	355.236
(0-10)	SN	3 times	0.214612	7.96	859.857	46164	9.86642	7670.29	288.63
(0-10)	SN	3 times	0.171788	7.67	820.739	45654.8	9.18666	1659.68	538.064
(0-10)	SN	3 times	0.154291	8.06	789.254	37562.8	9.34874	2497.56	723.919
(0-10)	SN	3 times	0.165841	8.06	973.395	40533.1	9.06921	180.094	240.039
(0-10)	SN	times	0.138068	8	759.677	39528.4	8.3909	641.471	628.873
(0-10)	SN	times	0.196055	7.92	628.965	43897.8	9.58646	1615.18	345.744
(0-10)	SN	times	0.122834	8	636.598	41708.7	8.26586	358.749	455.801
(0-10)	SN	times	0.114155	7.86	634.689	32665.7	9.42959	2241.61	431.537
(10-20)	CK	3 times	0.135469	8.17	721.513	26403.3	6.0776	6326.1	758.223
(10-20)	CK	3 times	0.149611	8.16	786.391	27511.8	4.17335	1705.01	308.449
(10-20)	CK	3 times	0.200054	8.16	725.329	30896.9	5.04952	87.972	471.423
(10-20)	CK	3 times	0.162193	8.24	637.552	29449.4	4.72057	429.119	504.715
(10-20)	CK	times	0.161864	8.14	639.46	32140.4	5.44644	150.172	419.911
(10-20)	CK	times	0.131517	8.11	740.595	32865.9	55.8229	4048.05	530.994
(10-20)	CK	times	0.152547	8.14	623.24	32113.5	7.0394	1748.09	52.2742
(10-20)	CK	times	0.14354	8.04	628.965	31709.6	4.85015	4990.47	543.147
(10-20)	LN	3 times	0.22309	7.53	825.509	24296.3	4.56667	335.978	528.399
(10-20)	LN	3 times	0.133354	7.86	877.985	30781.1	5.40303	2234.78	413.545
(10-20)	LN	3 times	0.119487	7.8	756.814	29917.1	4.36516	741.405	458.033
(10-20)	LN	3 times	0.15215	8.18	642.322	23993.5	4.33008	3847.62	185.837
(10-20)	LN	times	0.136465	8.12	777.804	27050.8	4.57139	464.296	17.5434
(10-20)	LN	times	0.161384	7.87	826.463	26413.6	4.44932	2162.28	589.824
(10-20)	LN	times	0.146316	8.19	655.68	27800.8	4.41222	3250.67	382.867
(10-20)	LN	times	0.110585	8	982.936	25036.9	6.40508	2710.78	54.0346
(10-20)	MN	3 times	0.149499	8.07	826.463	25109.1	4.64542	556.47	763.859
(10-20)	MN	3 times	0.164772	8.08	739.64	36477.9	5.71244	664.401	815.852
(10-20)	MN	3 times	0.137631	8.13	727.237	32813.8	4.56922	1197.32	241.276
(10-20)	MN	3 times	0.143802	8.1	661.404	26783.8	5.16771	4226.92	276.985
(10-20)	MN	times	0.156304	8.22	611.791	31049.1	5.72535	1661.57	447.564
(10-20)	MN	times	0.140869	7.96	774.942	34789.8	4.88407	4663.45	402.272
(10-20)	MN	times	0.137931	8.05	776.85	30704.6	4.015	1571.1	733.394
(10-20)	MN	times	0.131294	8.18	775.896	30143.1	4.08838	4582.85	171.652
(10-20)	HN	3 times	0.141955	8.19	924.736	29170.1	5.3675	1054.54	356.246
(10-20)	HN	3 times	0.130076	8.17	655.68	26552.4	4.61083	5358.29	593.502
(10-20)	HN	3 times	0.134302	8.1	1240.54	26768	5.56374	2738.91	845.302
(10-20)	HN	3 times	0.148632	8.18	653.771	27833.6	5.12868	1279.94	105.842
(10-20)	HN	times	0.149619	8.13	664.266	41660.8	4.7198	405.901	543.841
(10-20)	HN	times	0.143145	8.13	620.378	37686	6.04417	731.392	540.181
(10-20)	HN	times	0.131273	7.76	718.65	30481.9	4.17085	3217.3	718.713
(10-20)	HN	times	0.119248	8.11	718.65	31117.2	5.44114	1947.17	641.646
(10-20)	SN	3 times	0.163485	8.06	771.126	26970.2	5.3518	1955.73	154.447
(10-20)	SN	3 times	0.156198	8.11	797.841	38281	6.6617	2626.98	327.909
(10-20)	SN	3 times	0.135953	8.13	797.841	28049.2	4.57249	3697.71	27.2522
(10-20)	SN	3 times	0.132501	8.16	803.565	25869.6	3.93392	6115.54	272.225
(10-20)	SN	times	0.124226	8.12	854.132	30900.3	4.09427	1555.02	610.911
(10-20)	SN	times	0.145137	7.75	642.322	32177.4	6.44134	1984.34	245.73
(10-20)	SN	times	0.126993	8.16	632.781	32270.4	5.96363	2051.15	577.87
(10-20)	SN	times	0.125439	8.23	662.358	30906.3	6.16498	580.318	341.776

## Sheet: 0-10 cm
N添加		含水率%	PH	含盐量(g/kg)	SOC(mg/kg)	速效P(mg/kg)	TN(g/kg)	TP(g/kg)
CK	三次	0.169575	7.85	0.765401	38.1818	4.61194	0.497483	0.857126
		0.160478	7.33	0.774942	32.9785	7.9844	6.35901	0.625335
		0.166329	8.05	0.749181	34.7466	8.26519	0.382683	0.225131
		0.158158	8.06	0.736778	37.4428	7.79637	0.280838	0.266769
	一次	0.153734	8.01	0.630873	38.9953	10.1412	3.15797	0.428364
		0.121918	8.08	0.727237	35.5635	10.9387	5.2357	0.578794
		0.173227	7.77	0.769217	47.794	9.73708	0.823499	0.446356
		0.153713	8.05	0.624194	38.5047	7.51115	6.48773	0.151082
LN	三次	0.186554	8.06	0.640414	35.6675	8.70085	1.15271	0.689302
		0.169211	8	0.743457	40.9635	7.83419	1.49832	0.685561
		0.146155	7.97	0.690027	30.5177	6.51922	0.575937	0.347366
		0.145801	8.06	0.65568	30.6744	7.39807	7.87115	0.315406
	一次	0.151635	7.96	0.781621	38.3654	8.11226	4.71391	0.43309
		0.142052	8.15	0.756814	37.3522	8.23313	3.56562	0.348845
		0.154699	7.83	0.868444	50.541	11.0604	1.91546	0.815487
		0.0987832	7.8	0.733916	40.0399	9.73319	2.45497	0.531161
MN	三次	0.197248	8.09	0.79307	33.7478	7.7345	2.10544	0.315344
		0.174096	7.84	0.79307	37.4685	5.95814	2.72458	0.742815
		0.156091	7.98	0.711971	37.0094	7.98408	2.05638	0.189805
		0.152138	8.13	0.678578	35.0341	7.55464	1.48167	0.609045
	一次	0.147453	7.97	0.658542	40.5815	9.34312	5.6845	0.460195
		0.143504	8.17	0.632781	41.6034	5.565	0.227034	0.390088
		0.142876	8.06	0.825509	40.6906	7.27334	0.499072	0.420123
		0.140952	7.89	0.786391	34.5183	5.99306	1.94526	0.581034
HN	三次	0.181963	7.64	0.759676	38.2453	7.89868	0.59141	0.371659
		0.150296	7.75	0.812152	32.2028	7.91052	1.85868	0.129603
		0.150536	7.97	0.67667	33.8136	8.39353	2.44282	0.406612
		0.169415	8.6	0.735824	35.6943	10.2288	0.935439	0.375186
	一次	0.145318	8.04	0.611791	33.1973	9.24913	0.790819	0.212573
		0.136059	8.02	0.638506	28.969	7.78952	0.451257	0.543436
		0.124558	7.94	0.746319	36.0823	6.64181	4.23774	0.553185
		0.13606	7.93	0.836959	43.5158	9.26587	0.621859	0.355236
SN	三次	0.214612	7.96	0.859857	46.164	9.86642	7.67029	0.28863
		0.171788	7.67	0.820739	45.6548	9.18666	1.65968	0.538064
		0.154291	8.06	0.789254	37.5628	9.34874	2.49756	0.723919
		0.165841	8.06	0.973395	40.5331	9.06921	0.180094	0.240039
	一次	0.138068	8	0.759676	39.5284	8.3909	0.641471	0.628873
		0.196055	7.92	0.628965	43.8978	9.58646	1.61518	0.345744
		0.122834	8	0.636598	41.7087	8.26586	0.358749	0.455801
		0.114155	7.86	0.634689	32.6657	9.42959	2.24161	0.431537

## Sheet: 10-20 cm
土层厚度	N添加	梯度	含水率%	PH	含盐量(g/kg)	SOC(mg/kg)	速效P(mg/kg)	TN(g/kg)	TP(g/kg)
(10-20)	CK	三次	0.135469	8.17	0.721513	26.4033	6.0776	6.3261	0.758223
			0.149611	8.16	0.786391	27.5118	4.17335	1.70501	0.308449
			0.200054	8.16	0.725329	30.8969	5.04952	0.087972	0.471423
			0.162193	8.24	0.637552	29.4494	4.72057	0.429119	0.504715
		一次	0.161864	8.14	0.63946	32.1404	5.44644	0.150172	0.419911
			0.131517	8.11	0.740595	32.8659	55.8229	4.04805	0.530994
			0.152547	8.14	0.62324	32.1135	7.0394	1.74809	0.0522742
			0.14354	8.04	0.628965	31.7096	4.85015	4.99047	0.543147
	LN	三次	0.22309	7.53	0.825509	24.2963	4.56667	0.335978	0.528399
			0.133354	7.86	0.877985	30.7811	5.40303	2.23478	0.413545
			0.119487	7.8	0.756814	29.9171	4.36516	0.741405	0.458033
			0.15215	8.18	0.642322	23.9935	4.33008	3.84762	0.185837
		一次	0.136465	8.12	0.777804	27.0508	4.57139	0.464296	0.0175434
			0.161384	7.87	0.826464	26.4136	4.44932	2.16228	0.589824
			0.146316	8.19	0.65568	27.8008	4.41222	3.25067	0.382867
			0.110585	8	0.982936	25.0369	6.40508	2.71078	0.0540346
	MN	三次	0.149499	8.07	0.826464	25.1091	4.64542	0.55647	0.763859
			0.164772	8.08	0.73964	36.4779	5.71244	0.664401	0.815852
			0.137631	8.13	0.727237	32.8138	4.56922	1.19732	0.241276
			0.143802	8.1	0.661404	26.7838	5.16771	4.22692	0.276985
		一次	0.156304	8.22	0.611791	31.0491	5.72535	1.66157	0.447564
			0.140869	7.96	0.774942	34.7898	4.88407	4.66345	0.402272
			0.137931	8.05	0.77685	30.7046	4.015	1.5711	0.733394
			0.131294	8.18	0.775896	30.1431	4.08838	4.58285	0.171652
	HN	三次	0.141955	8.19	0.924736	29.1701	5.3675	1.05454	0.356246
			0.130076	8.17	0.65568	26.5524	4.61083	5.35829	0.593502
			0.134302	8.1	1.24054	26.768	5.56374	2.73891	0.845302
			0.148632	8.18	0.653771	27.8336	5.12868	1.27994	0.105842
		一次	0.149619	8.13	0.664266	41.6608	4.7198	0.405901	0.543841
			0.143145	8.13	0.620378	37.686	6.04417	0.731392	0.540181
			0.131273	7.76	0.71865	30.4819	4.17085	3.2173	0.718713
			0.119248	8.11	0.71865	31.1172	5.44114	1.94717	0.641646
	SN	三次	0.163485	8.06	0.771126	26.9702	5.3518	1.95573	0.154447
			0.156198	8.11	0.79784	38.281	6.6617	2.62698	0.327909
			0.135953	8.13	0.79784	28.0492	4.57249	3.69771	0.0272522
			0.132501	8.16	0.803565	25.8696	3.93392	6.11554	0.272225
		一次	0.124226	8.12	0.854132	30.9003	4.09427	1.55502	0.610911
			0.145137	7.75	0.642322	32.1774	6.44134	1.98434	0.24573
			0.126993	8.16	0.632781	32.2704	5.96363	2.05115	0.57787
			0.125439	8.23	0.662358	30.9063	6.16498	0.580318	0.341776
