# Supplementary material for: Effects of short‐term nitrogen addition on the recovery of alpine grassland in the Tianshan Mountains of Xinjiang, China
Source: Ecol Evol. 2024 Oct 8;14(10):e70329. doi: 10.1002/ece3.70329 (PMC11461568; doi:10.1002/ece3.70329)
Supplement: Supplementary file 1 — Data S1. [file ECE3-14-e70329-s001.zip › SP.mg.kg..csv]

	addition	thickness	type	k	v	position
1	CK	(0-10)	3 times	7.16447513075	1.71255690513299	7.16447513075
2	CK	(0-10)	times	9.58202718975	1.46807361163123	9.58202718975
3	CK	(10-20)	3 times	5.00525952375	0.801036803305657	12.1697346545
4	CK	(10-20)	times	18.289713167	25.0391630917946	27.87174035675
5	LN	(0-10)	3 times	7.6130835635	0.908277513413883	7.6130835635
6	LN	(0-10)	times	9.28474213125	1.39459246288016	9.28474213125
7	LN	(10-20)	3 times	4.6662345765	0.502136113858177	12.27931814
8	LN	(10-20)	times	4.9595001235	0.966113144249482	14.24424225475
9	MN	(0-10)	3 times	7.3078395855	0.916865030651033	7.3078395855
10	MN	(0-10)	times	7.0436289015	1.69611790433531	7.0436289015
11	MN	(10-20)	3 times	5.02369810375	0.530639807064404	12.33153768925
12	MN	(10-20)	times	4.6782018985	0.801379402578379	11.7218308
13	N	(0-10)	3 times	8.60789067075	1.10495034392421	8.60789067075
14	N	(0-10)	times	8.23658176475	1.26857292702192	8.23658176475
15	N	(10-20)	3 times	5.16768477025	0.411662348486996	13.775575441
16	N	(10-20)	times	5.09398832675	0.819664039931689	13.3305700915
17	SN	(0-10)	3 times	9.367757079	0.351637102279414	9.367757079
18	SN	(0-10)	times	8.918204526	0.685974441903214	8.918204526
19	SN	(10-20)	3 times	5.129975873	1.17426992164633	14.497732952
20	SN	(10-20)	times	5.66605424175	1.065998559374	14.58425876775
