# Supplementary material for: Effects of short‐term nitrogen addition on the recovery of alpine grassland in the Tianshan Mountains of Xinjiang, China
Source: Ecol Evol. 2024 Oct 8;14(10):e70329. doi: 10.1002/ece3.70329 (PMC11461568; doi:10.1002/ece3.70329)
Supplement: Supplementary file 1 — Data S1. [file ECE3-14-e70329-s001.zip › TN.mg.kg..csv]

	addition	thickness	type	k	v	position
1	CK	(0-10)	3 times	1880.00275285	2987.3141442007	1880.00275285
2	CK	(0-10)	times	3926.225021375	2482.81903225439	3926.225021375
3	CK	(10-20)	3 times	2137.0511178	2878.11032550437	4017.05387065
4	CK	(10-20)	times	2734.1957355	2195.95012523701	6660.420756875
5	LN	(0-10)	3 times	2774.5284026	3418.98356317712	2774.5284026
6	LN	(0-10)	times	3162.49082225	1241.65003164955	3162.49082225
7	LN	(10-20)	3 times	1789.946915775	1596.38846965628	4564.475318375
8	LN	(10-20)	times	2147.00669625	1206.60032025431	5309.4975185
9	MN	(0-10)	3 times	2092.021561	507.972580083855	2092.021561
10	MN	(0-10)	times	2088.9660194	2512.83683835414	2088.9660194
11	MN	(10-20)	3 times	1661.279992425	1733.22070699454	3753.301553425
12	MN	(10-20)	times	3119.7415195	1736.68993150033	5208.7075389
13	N	(0-10)	3 times	1457.086725575	847.438669386615	1457.086725575
14	N	(0-10)	times	1525.418080975	1813.51931445388	1525.418080975
15	N	(10-20)	3 times	2607.919583	1979.75013823038	4065.006308575
16	N	(10-20)	times	1575.440430975	1279.85872737729	3100.85851195
17	SN	(0-10)	3 times	3001.90673295	3256.39927830525	3001.90673295
18	SN	(0-10)	times	1214.253772075	871.049056808606	1214.253772075
19	SN	(10-20)	3 times	3598.9902805	1824.6361866557	6600.89701345
20	SN	(10-20)	times	1542.70622405	678.207536906175	2756.959996125
