# Supplementary material for: Effects of short‐term nitrogen addition on the recovery of alpine grassland in the Tianshan Mountains of Xinjiang, China
Source: Ecol Evol. 2024 Oct 8;14(10):e70329. doi: 10.1002/ece3.70329 (PMC11461568; doi:10.1002/ece3.70329)
Supplement: Supplementary file 1 — Data S1. [file ECE3-14-e70329-s001.zip › TP.mg.kg..csv]

	addition	thickness	type	k	v	position
1	CK	(0-10)	3 times	493.59015455	301.680546327289	493.59015455
2	CK	(0-10)	times	401.148883975	179.699010490464	401.148883975
3	CK	(10-20)	3 times	510.7023145	185.967077372367	1004.29246905
4	CK	(10-20)	times	386.581813275	229.666561262241	787.73069725
5	LN	(0-10)	3 times	509.408451975	205.9822407815	509.408451975
6	LN	(0-10)	times	532.145682375	203.055557142752	532.145682375
7	LN	(10-20)	3 times	396.453564675	148.159010499843	905.86201665
8	LN	(10-20)	times	261.0673080325	273.911515172551	793.2129904075
9	MN	(0-10)	3 times	464.2522832	255.641022806682	464.2522832
10	MN	(0-10)	times	462.86020385	83.8535412547063	462.86020385
11	MN	(10-20)	3 times	524.49320855	307.494307405142	988.74549175
12	MN	(10-20)	times	438.720549	230.625597553383	901.58075285
13	N	(0-10)	3 times	320.76527365	128.406110369072	320.76527365
14	N	(0-10)	times	416.107618925	163.436347152735	416.107618925
15	N	(10-20)	3 times	475.22298885	317.04167649393	795.9882625
16	N	(10-20)	times	611.095041625	85.7653621511362	1027.20266055
17	SN	(0-10)	3 times	447.662952575	225.749852578321	447.662952575
18	SN	(0-10)	times	465.488644125	118.715061170979	465.488644125
19	SN	(10-20)	3 times	195.4583452375	133.430937588145	643.1212978125
20	SN	(10-20)	times	444.072009	178.457259816411	909.560653125
