# Supplementary material for: Effects of short‐term nitrogen addition on the recovery of alpine grassland in the Tianshan Mountains of Xinjiang, China
Source: Ecol Evol. 2024 Oct 8;14(10):e70329. doi: 10.1002/ece3.70329 (PMC11461568; doi:10.1002/ece3.70329)
Supplement: Supplementary file 1 — Data S1. [file ECE3-14-e70329-s001.zip › Water.csv]

	addition	thickness	type	m	s	position
1	CK	(0-10)	3 times	0.163635076	0.00524412705430236	0.163635076
2	CK	(0-10)	times	0.15064801125	0.0212456217417687	0.15064801125
3	CK	(10-20)	3 times	0.16183198475	0.0277209216005268	0.32546706075
4	CK	(10-20)	times	0.1473671885	0.0129469856994716	0.29801519975
5	LN	(0-10)	3 times	0.16193030125	0.01973432068383	0.16193030125
6	LN	(0-10)	times	0.1367921735	0.0259056146892725	0.1367921735
7	LN	(10-20)	3 times	0.15702023525	0.0460356386241352	0.3189505365
8	LN	(10-20)	times	0.13868748775	0.0213542590072657	0.27547966125
9	MN	(0-10)	3 times	0.1698935835	0.0205886488930997	0.1698935835
10	MN	(0-10)	times	0.14369640325	0.00272957098426345	0.14369640325
11	MN	(10-20)	3 times	0.148926116	0.0116226924559785	0.3188196995
12	MN	(10-20)	times	0.141599359	0.0105896402704462	0.28529576225
13	N	(0-10)	3 times	0.16305232375	0.0154648921091729	0.16305232375
14	N	(0-10)	times	0.13549874025	0.00850015065656919	0.13549874025
15	N	(10-20)	3 times	0.1387413575	0.00822473991669721	0.30179368125
16	N	(10-20)	times	0.135820938	0.0134087407622964	0.27131967825
17	SN	(0-10)	3 times	0.176632899	0.0263407231162373	0.176632899
18	SN	(0-10)	times	0.14277821375	0.0368674907263457	0.14277821375
19	SN	(10-20)	3 times	0.14703421675	0.0151508879049349	0.32366711575
20	SN	(10-20)	times	0.130448984	0.00985756781323933	0.27322719775
